# Supplementary material for: Analysis of the features and source gene composition of the AluYg6 subfamily of human retrotransposons
Source: BMC Evol Biol. 2007 Jul 1;7:102. doi: 10.1186/1471-2148-7-102 (PMC1925064; doi:10.1186/1471-2148-7-102)
Supplement: Additional file 1 — AluYg6 elements – locations and features. A table of all AluYg6 elements, including their chromosomal location, identity to the AluYg6 consensus, number of CpG dinucleotides and length of any 5' truncation. [file 1471-2148-7-102-S1.xls]

## Sheet: AluYg6
Name	Chromosome	Location	Strand†	Subfamily	Identity* (%)	CpG**	Truncation
DY1	1	92161636..92161917	-		100	25
DY2	1	27065724..27066005	-		100	25
DY3	1	57718132..57718413	+		99.6	24
DY4	1	119360293..119360574	-		99.6	26
DY5	1	231371734..231372015	+		99.6	25
DY6	1	184635723..184636004	-	Yg6a2	98.9 | 99.6	22
DY7	1	211511450..211511731	+		98.9	23
DY8	1	224571942..224572223	-	Yg6a2	99.3 | 100	23
DY9	1	35668114..35668395	-		99.3	23
DY10	1	156794895..156795176	-	Yg6a2	99.3 | 100	23
DY11	2	39789039..39789320	-		99.6	25
DY12	2	121637642..121637923	-		99.6	24
DY13	2	18920172..18920453	+		99.3	25
DY14	2	18366506..18366787	+		99.3	24
DY15	2	129320256..129320521	-		99.2	21	16bp
DY16	2	114413047..114413328	-		99.6	24
DY17	2	11610308..11610589	+		99.3	24
DY18	2	166787407..166787688	+		98.9	22
DY19	2	191421980..191422261	-	Yg6a2	98.9 | 99.6	22
DY20	2	182064228..182064509	+		98.9	24
DY21	2	230722218..230722499	-		98.9	25
DY22	2	73284455..73284736	+	Yg6a2	99.3 | 100	23
DY23	2	29828696..29828977	-	Yg6a2	99.3 | 100	23
DY25	3	123693375..123693656	-		99.6	24
DY26	3	134952778..134953024	-		99.6	21	35bp
DY27	3	76043375..76043656	-		99.3	23
DY28	3	162532701..162532982	+		99.6	24
DY29	3	121278071..1210278352	+		99.3	23
DY30	3	98100282..98100563	+		98.9	23
DY31	3	41595965..41596246	-		99.6	25
DY32	3	31569318..31569599	+		99.3	23
DY33	3	183198349..183198630	-		99.3	23
DY34	3	26709544..26709825	+	Yg6a2	99.3 | 100	23
DY35	3	181767860..181768141	+		99.3	23
DY36	3	144987365..144987645	-		98.9	23
DY37	4	101463899..101464137	-		100	21	43bp
DY38	4	45848436..45848698	+		99.6	21	19bp
DY39	4	53170825..53171106	-		99.6	25
DY40	4	171119339..171119582	+		100	21	38bp
DY41	4	17152777..17153058	-		99.3	24
DY42	4	40729535..40729816	-		99.6	25
DY43	4	165978730..165979011	+		99.6	25
DY44	4	8390277..8390558	-		99.3	23
DY45	4	44204152..44204433	+		99.6	24
DY46	4	30972569..30972850	+		99.3	24
DY47	4	15483480..15483761	+		99.6	24
DY49	4	104978056..104978338	+		99.3	25
DY50	4	163281695..163281976	-		99.3	23
DY51	4	91600219..91600500	+	Yg6a2	98.9 | 99.6	22
DY52	4	97866273..97866534	-		99.2	21	20bp
DY53	4	58888955..58889236	+		98.9	25
DY54	5	99787376..99787657	+		99.6	25
DY55	5	150737079..150737360	-		100	25
DY56	5	36269952..36270233	+		99.6	24
DY57	5	64541754..64542035	+		99.6	25
DY58	5	11195725..11195983	-		98.8	19	23bp
DY59	5	125435839..125436120	+		99.3	23
DY60	5	23917566..23917847	-		99.6	24
DY61	5	72771525..72771806	+		99.3	24
DY62	5	131291461..131291742	+		98.9	23
DY63	5	10577082..10577363	+		98.9	23
DY64	5	137613473..137613754	+	Yg6a2	98.9 | 99.6	22
DY65	5	119773508..119773789	+		99.3	23
DY66	5	36411529..36411810	+		98.9	24
DY67	5	93180368..93180649	+	Yg6a2	99.3 | 100	23
DY68	6	166425583..166425864	-		99.6	25
DY69	6	645809..646090	-		99.6	25
DY70	6	39030177..39030458	+		100	25
DY71	6	106917532..106917813	+		100	25
DY72	6	65071413..65071694	+		99.6	25
DY73	6	57347027..57347308	-		99.6	24
DY74	6	68338942..68339223	-		99.6	25
DY75	6	164704548..164704829	+		99.3	23
DY76	6	9020286..9020567	-	Yg6a2	99.3 | 100	23
DY77	6	79407600..79407881	+		98.6	22
DY78	7	88337355..88337636	+		100	25
DY79	7	53449845..53450126	-		100	25
DY80	7	52291138..52291419	-		100	25
DY81	7	64053771..64054052	-		99.6	25
DY82	7	66351137..66351418	-		98.9	25
DY83	7	148161202..148161483	+		99.6	24
DY84	7	76597828..76598109	-		99.3	23
DY85	7	20726812..20727093	+		98.2	22
DY86	7	144983072..144983322	+		99.6	20	31bp
DY87	7	144940812..144941093	-		98.2	21
DY88	7	82784414..82784695	+		99.3	24
DY89	7	87505702..87505963	-		99.2	19	20bp
DY90	7	105628370..105628622	+	Yg6a2	99.2 | 100	19	29bp
DY91	8	138877924..138878205	+		98.9	23
DY92	8	127070759..127071040	+		100	25
DY94	8	19876348..19876629	+		100	25
DY95	8	99340457..99340738	-		99.6	24
DY96	8	87453345..87453626	-		99.6	25
DY97	8	64302600..64302881	+		99.6	24
DY98	8	16804670..16804951	+		99.6	24
DY101	8	94359116..94359397	-		99.3	23
DY102	8	115957064..115957309	-		99.2	20	36bp
DY103	9	99675188..99675469	+		99.3	23
DY104	9	35699604..35699885	+		98.9	24
DY106	9	6742052..6742333	+		100	25
DY107	9	100581743..100582024	-		98.2	21
DY108	9	126435223..126435508	+		97.1	21
DY109	9	80540525..80540806	-		99.3	23
DY110	9	82050453..32050734	-		99.3	25
DY111	9	136445691..136445972	+	Yg6a2	99.3 | 100	23
DY113	10	124536862..124537143	-		100	25
DY114	10	18685856..18686137	-		99.3	24
DY115	10	111026385..111026666	+		99.3	23
DY116	10	42108678..42108959	-		98.9	24
DY117	10	124849164..124849445	+	Yg6a2	99.3 | 100	23
DY118	10	53497689..53497970	+		98.9	23
DY119	10	22036104..22036385	-		98.9	22
DY120	10	80895503..80895784	+		98.6	21
DY121	11	13824410..13824691	+		99.6	24
DY122	11	94160256..94160503	+		99.6	21	34bp
DY123	11	63344658..63344939	+		99.3	23
DY124	11	8129429..8129710	+		99.3	23
DY125	11	24379758..24380039	+		99.3	25
DY127	11	120287134..120287415	-		98.9	22
DY128	12	42038627..42038908	+		99.3	24
DY129	12	25672029..25672310	+		99.6	24
DY130	12	112529984..112530265	+		99.3	23
DY131	12	111191038..111191319	-		99.3	24
DY132	12	29171518..29171799	+		99.3	24
DY133	12	60715766..60716047	-		99.3	25
DY134	12	40409510..40409791	+		98.9	24
DY135	12	55305659..55305928	+		99.3	21	12bp
DY136	12	94887664..94887909	-		99.2	20	36bp
DY137	12	74585190..74585471	-		99.3	23
DY138	12	8516835..8517116	-	Yg6a2	99.3 | 100	23
DY139	12	83654586..83654867	-	Yg6a2	99.3 | 100	23
DY140	12	130331986..130332231	+		99.2	21	36bp
DY141	13	39558484..39558765	-		99.3	24
DY142	13	66297446..66297727	-		100	25
DY143	13	60207732..60208013	+		99.6	24
DY144	13	104832695..104832976	-	Yg6a2	99.3 | 100	23
DY145	14	68085868..68086149	-		100	25
DY146	14	49226685..49226966	-		99.6	24
DY147	14	90811895..90812176	-		99.3	27
DY148	14	102890513..102890794	+		99.6	25
DY149	14	78584839..78585120	+	Yg6a2	98.9 | 99.6	23
DY150	14	47833558..47833839	+		99.3	24
DY151	15	47881980..47882261	-		100	25
DY152	15	86401124..86401405	+		99.6	26
DY153	15	53724644..53724925	+		99.6	24
DY154	15	48982645..48982926	-		98.9	25
DY155	16	16493023..16493304	+		100	25
DY156	17	41842372..41842653	-		100	25
DY157	17	36598391..36598672	+		100	25
DY158	17	42579484..42579765	+		99.3	24
DY159	17	76863847..76864128	+		99.6	24
DY160	17	64279360..64279598	+		99.2	21	43bp
DY161	17	76341748..76342029	+		99.3	24
DY162	17	54269100..54269381	+		99.3	24
DY163	17	46582920..46583201	+		99.3	24
DY164	18	35549632..35549913	+		100	25
DY165	18	36204890..36205171	-		98.9	24
DY166	19	20115684..20115965	+		100	25
DY167	19	35797670..35797951	-		99.3	24
DY168	19	58308292..58308573	+		99.6	24
DY169	20	35188959..35189240	+		99.3	24
DY170	20	38004113..38004394	-		100	25
DY171	20	57156850..57157131	+		99.3	23
DY172	21	24208304..24208585	-		99.6	24
DY173	21	18734281..18734562	+		99.3	24
DY174	22	40618318..40618599	+		98.6	22
DY176	X	96081296..96081577	-		100	25
DY177	X	31487399..31487680	+		99.3	24
DY178	X	44309699..44309980	-		99.3	24
DY179	X	121976275..121976556	+		99.6	24
DY180	X	31643301..31643582	+		99.3	24
DY181	X	85765427..85765708	+	Yg6a2	99.3 | 100	23
DY183	1	89420749..89421010	-		98.9	18	20bp
DY184	1	39485308..39485589	-		97.9	20
DY185	1	162997282..162997563	-		98.9	22
DY186	1	163527643..163527924	+		98.9	24
DY187	1	165835320..165835601	+		98.6	22
DY188	1	240476884..240477165	-		98.2	22
DY189	1	42489955..42490236	-		98.2	20
DY190	1	2901409..2901690	+	Yg6a2	98.2 | 98.9	20
DY192	1	119678938..119679222	+		98.6	22
DY193	2	75990509..75990790	+		98.9	24
DY194	2	5126642..5126923	+	Yg6a2	98.9 | 99.6	23
DY195	2	85031393..85031674	-		98.9	23
DY196	2	52586504..52586785	+		98.2	22
DY197	2	20019839..20020120	-		98.6	22
DY198	2	175561051..175561332	+		97.1	20
DY199	2	74733819..74734100	+	Yg5b3	98.6 | 99.6	25
DY200	2	51128935..51129216	+		98.2	25
DY201	2	148077027..148077308	-		97.9	21
DY202	2	185794202..185794449	+		98.4	20	34bp
DY203	2	225533674..225533955	-		97.9	24
DY204	2	131008349..131008635	+		99.6	24
DY205	2	58654100..58654384	-		99.6	25
DY206	2	230624877..230625158	-		98.2	22
DY207	2	144447546..144447827	+		98.2	23
DY208	2	214994837..214995118	-		98.2	23
DY209	2	152618846..152619127	+		97.9	25
DY210	2	74254304..74254585	+		97.9	21
DY211	3	171463371..171463652	+		98.2	21
DY212	3	181493904..181494185	-		98.2	23
DY213	3	167877992..167878273	-		94.6	24
DY214	3	182090726..182091007	+		98.6	22
DY215	3	70319255..70319536	-		98.9	23
DY216	3	148360226..148360507	+		98.6	22
DY217	3	147562029..147562312	+		99.3	23
DY218	3	161609485..161609749	+	Yg6a2	96.6 | 97.3	18	18bp
DY219	3	84693774..84694055	-	Yg5b3	98.6 | 99.6	25
DY221	3	137369467..137369748	-		97.9	21
DY222	3	19665395..19665676	-		98.2	21
DY223	3	9552243..9552528	-		99.6	24
DY224	3	177387021..177387303	-		98.6	21
DY225	3	137481176..137481457	-		98.2	20
DY226	3	120404598..120404879	+	Yg6a2	97.5 | 98.2	19
DY227	3	90136814..90137103	-		97.1	18
DY228	3	70559299..70559580	+	Yg5b3	97.5 | 98.6	22
DY229	4	80917507..80917788	+		98.6	22
DY230	4	133912282..133912563	-		98.6	23
DY231	4	126762860..126763142	+		97.9	24
DY232	4	75760988..75761269	+		98.6	22
DY233	4	75448045..75448326	-		98.9	24
DY234	4	98199598..98199879	+	Yg6a2	98.6 | 99.3	21
DY235	4	180811319..180811592	+		98.5	20	8bp
DY236	4	133795505..133795786	+		98.6	24
DY237	4	170652946..170653227	-		98.6	22
DY238	4	172125446..172125727	+		98.6	24
DY239	4	168834858..168835139	-		98.2	21
DY240	4	85315752..85315990	-		98.3	17	43bp
DY241	4	187393982..187394263	+	Yg5b3	98.2 | 99.3	27
DY242	4	116850129..116850410	-		97.9	23
DY244	4	190626846..190627127	+		97.5	25
DY245	4	52589278..52589557	+		97.1	23
DY246	4	181908578..181908861	-		98.6	25
DY247	5	162580727..162581010	+		99.6	25
DY248	5	160278529..160278810	+		98.9	22
DY249	5	140365204..140365472	+	Yg6a2	98.9 | 99.6	19	13bp
DY250	5	17020761..17021042	-		98.9	25
DY251	5	20054637..20054922	-		100	25
DY252	5	176906877..176907159	-	Yg6a2	97.9 | 98.6	23
DY253	5	59423355..59423636	+	Yg5b3	98.6 | 99.6	25
DY254	5	137369467..137369748	-		97.9	21
DY255	5	52953265..52953546	-		98.6	21
DY256	5	16769611..16769892	+		98.2	23
DY257	5	73264366..73264650	-		98.6	24
DY258	5	177577543..177577825	+		98.6	23
DY259	5	140932906..140933187	+		98.2	25
DY260	5	59634869..59635819	-		98.2	24
DY261	5	83381492..83381773	+		97.9	19
DY262	5	117752770..117753051	-		97.5	22
DY263	6	71335366..71335647	-		98.2	25
DY264	6	110015943..110016224	-		98.6	22
DY265	6	109977538..109977819	-	Yg5b3	98.6 | 99.6	25
DY266	6	82918546..82918827	+		98.6	22
DY267	6	80536304..80536585	+	Yg5b3	98.9 | 100	26
DY268	6	20652526..20652807	+		98.6	23
DY269	6	97611757..97612038	-	Yg6a2	98.9 | 99.6	22
DY270	6	163734554..163734837	+		99.6	25
DY271	6	142243659..142243917	+		98.4	17	23bp
DY272	6	4948300..4948581	+		97.9	26
DY273	6	75562767..75563048	-		97.9	21
DY274	6	161101861..161102142	+	Yg5b3	98.2 | 99.3	24
DY275	6	94413251..94413535	+		98.6	22
DY276	6	167450871..167451152	-	Yg5b3	97.5 | 98.6	24
DY277	6	122324995..122325240	+		97.1	16	36bp
DY278	7	127213908..127214189	-		98.9	24
DY279	7	158113308..158114257	+		98.2	20
DY280	7	85527003..85527284	-		98.6	22
DY281	7	13792885..13793166	+		98.6	24
DY282	7	139903785..139904066	-		98.9	22
DY283	7	152191881..152192162	+		98.6	22
DY284	7	52074615..52074896	+	Yg5b3	98.2 | 99.3	24
DY285	7	30762519..30762800	-		96.7	17
DY287	7	152911059..152911341	+	Yg5b3	98.9 | 100	26
DY289	7	102648530..102648811	-		97.9	22
DY290	7	118984303..118984544	-		97.9	18	40bp
DY291	7	153791204..153791486	-		98.2	24
DY292	7	121273506..121273787	+	Yg5b3	96.8 | 97.9	24
DY293	7	73698630..73698911	+		97.5	23
DY294	8	140544452..140544733	+		98.6	24
DY295	8	41700443..41700724	-	Yg6a2	98.9 | 99.6	23
DY296	8	53631479..53631761	+		99.3	25
DY297	8	31625168..31625449	-		98.9	23
DY298	8	100036900..100037181	+		98.9	23
DY299	8	54367450..54367731	+		98.9	25
DY300	8	72096266..72096547	-		98.9	24
DY301	8	59424695..59424976	-		98.9	25
DY302	8	74729452..74729733	-		98.6	22
DY303	8	300025..300306	+	Yg6a2	98.6 | 99.3	22
DY304	8	119544241..119544522	+	Yg6a2	98.9 | 99.6	23
DY305	8	75347370..75347653	-		99.6	25
DY306	8	15074049..15074301	-	Yg5b3	98.4 | 99.3	22	29bp
DY307	8	93108240..93108521	+	Yg5b3	98.6 | 99.6	25
DY308	8	102460145..102460426	-		97.9	24
DY309	8	121214356..121214637	+	Yg6a2	98.6 | 99.3	21
DY311	8	124198905..124199175	+	Yg5b3	98.5 | 99.6	22	11bp
DY312	8	137307793..137308078	+	Yg6a2	99.3 | 100	23
DY313	8	103266609..103266890	-	Yg5b3	97.9 | 98.9	23
DY314	9	111070718..111070999	+		98.9	23
DY315	9	139389260..139389541	-		98.9	24
DY316	9	130535948..130536229	+		98.6	21
DY317	9	12195746..12196027	+		98.9	24
DY318	9	19696350..19696631	-		98.9	24
DY319	9	81090352..81090633	+		98.2	21
DY320	9	109334793..109335043	+	Yg5b3	98.4 | 99.6	21	31bp
DY321	9	24415458..24215739	-		97.9	22
DY322	9	80915576..80915861	-		99.3	23
DY323	9	122698527..122698811	-		98.9	24
DY324	10	97944495..97944776	-	Yg6a2	98.9 | 99.6	23
DY325	10	87957345..87957626	-		98.6	23
DY326	10	91710328..91710609	+		98.6	22
DY327	10	56187025..56187306	-	Yg5b3	98.9 | 100	26
DY328	10	71732449..71732731	-		98.9	22
DY329	10	89699717..89699999	+		98.2	21
DY330	10	53313931..53314212	+		98.6	23
DY331	10	45265027..45265308	-		98.6	21
DY332	10	94069001..94069282	-		98.9	22
DY333	10	35432235..35432516	-	Yg5b3	98.2 | 99.3	24
DY334	10	47020220..47020501	-		98.6	24
DY336	10	122480325..122480539	-		98.6	17	67bp
DY337	10	10047910..10048191	+		97.5	19
DY338	11	127199563..127199844	+		98.9	23
DY339	11	27746118..27746368	-		98.4	19	31bp
DY340	11	48076625..48076906	-	Yg6a2	98.9 | 99.6	23
DY341	11	37918639..37918920	+		98.9	23
DY342	11	22937991..22938272	+		98.2	22
DY343	11	131007758..131008034	-		97.8	19	5bp
DY344	11	50155055..50155336	-	Yg5b3	98.6 | 99.6	26
DY345	11	55134122..55134403	-		97.5	20
DY346	11	46974442..46974688	-		97.6	17	35bp
DY347	11	7940332..7940615	-		97.5	19
DY348	11	74312887..74313168	+		98.2	21
DY349	11	107803375..107803658	+		97.5	23
DY350	12	81634249..81634530	-		98.6	23
DY351	12	95509517..95509801	+		99.6	24
DY352	12	68644783..68645064	+		98.2	21
DY353	12	43416037..43416318	-	Yg5b3	97.1 | 98.9	23
DY354	13	41912943..41913224	+		98.9	25
DY355	14	97783556..97783836	-		98.9	24
DY356	14	57697561..57697842	-		98.6	22
DY357	14	31571422..31571703	+		97.9	20
DY358	14	71464104..71465055	-		98.9	23
DY359	14	41858622..41858851	-		99.1	18	52bp
DY360	15	53990996..53991280	-		98.6	23
DY361	15	46845119..46845402	-		98.2	21
DY362	15	38887852..38888133	-	Yg6a2	98.6 | 99.3	21
DY363	15	54207014..54207295	-		97.1	18
DY364	15	66780854..66781135	-		96.4	22
DY365	16	47695702..47695983	-		98.9	22
DY366	16	32300722..32301003	-		98.2	21
DY367	16	62390436..62390717	+	Yg6a2	98.9 | 99.6	22
DY368	16	55123160..55123405	-		98.8	20	36bp
DY369	16	29674361..29674642	-		97.5	20
DY371	17	73499894..73500175	+	Yg6a2	98.9 | 99.6	23
DY372	17	4052461..4052742	+		98.2	22
DY373	17	27917952..27918233	-	Yg5b3	98.2 | 99.3	25
DY374	18	43353907..43354188	+	Yg6a2	98.6 | 99.3	22
DY375	18	42275844..42276125	+	Yg5b3	98.6 | 99.6	26
DY376	18	34136464..34136745	+		98.6	23
DY377	18	75224974..75225255	+		98.6	23
DY378	18	5431441..5431722	-	Yg5b3	98.2 | 99.3	25
DY379	18	64426438..64427388	-		97.5	23
DY380	18	24569123..24569409	+		99.3	25
DY381	18	70875224..70875505	-		97.1	22
DY382	18	13733042..13733323	+	Yg5b3	97.9 | 98.9	23
DY383	19	53817043..53817329	+		99.3	23
DY384	20	47997712..47997993	-		98.6	24
DY385	20	15487626..15487873	+		98	17	34bp
DY386	20	22047920..22048201	+		96.8	20
DY387	20	3323591..3323877	-		98.9	22
DY388	21	945614..945895	-		98.9	22
DY389	21	13314375..13314656	+		98.2	22
DY390	21	22478009..22478958	+	Yg6a2	98.6 | 99.3	21
DY391	22	48012545..48012826	-		98.6	21
DY392	X	70251385..70251666	+	Yg6a2	98.2 | 98.9	21
DY393	X	30549741..30550022	+	Yg5b3	98.2 | 99.3	25
DY394	X	11602914..11603195	-	Yg5b3	98.6 | 99.6	25
DY395	X	11056749..11057030	+		97.5	20
DY396	X	92027262..92027543	+		97.9	21
DY397	X	18432691..18432975	+		98.9	23
DY398	Y	22019574..22019855	-		98.9	24
DH1 (chimp)	4	46580635..46580914	-		97.2	20
* For elements belonging to the Yg6a2 and Yg5b3 subfamilies, percent identity to both the Yg6 consensus and the Yg6a2 or Yg5b3 consensus is shown. Insertions and deletions of nucleotides are not considered when calculating percent identity.
** The number of CpG dinucleotides in the sequence.
† This refers to the strand in comparison with the BAC clone on which this sequence can be found.
