# Supplementary material for: Analysis of the features and source gene composition of the AluYg6 subfamily of human retrotransposons
Source: BMC Evol Biol. 2007 Jul 1;7:102. doi: 10.1186/1471-2148-7-102 (PMC1925064; doi:10.1186/1471-2148-7-102)
Supplement: Additional file 2 — AluYg6 sequence alignment. Alignment file of the sequences of all AluYg6 elements. [file 1471-2148-7-102-S2.txt]

>DY1
GGCCGGGCGCGGTGGCTCACGCCTGTAATCCCAGCACTTTGGGAGGCCGAGACGGGCGGATCACGAGGTCAGGAGATCGAGACCATCCTGGCTAACACGGTGAAACCCCGTCTCTACTAAAAA----TACAAAAA------TTAGCCGGGCATGGTGGCGCGCGCCTGTAGTCCCAGCTACAC--GGGAGGCTGAGGCAGGAGAATGGCGTGAACCCGGGAGGCGGAGCTTGCAGTGAGTCGAGATCGCGCCACTGCACTCCAGCCTGGGCG-ACA-GAGCGAAAC--------TCC-GTCTC--

>DY2
GGCCGGGCGCGGTGGCTCACGCCTGTAATCCCAGCACTTTGGGAGGCCGAGACGGGCGGATCACGAGGTCAGGAGATCGAGACCATCCTGGCTAACACGGTGAAACCCCGTCTCTACTAAAAA----TACAAAAA------TTAGCCGGGCATGGTGGCGCGCGCCTGTAGTCCCAGCTACAC--GGGAGGCTGAGGCAGGAGAATGGCGTGAACCCGGGAGGCGGAGCTTGCAGTGAGTCGAGATCGCGCCACTGCACTCCAGCCTGGGCG-ACA-GAGCGAAAC--------TCC-GTCTC--

>DY3
GGCCGGGCGCGGTGGCTCATGCCTGTAATCCCAGCACTTTGGGAGGCCGAGACGGGCGGATCACGAGGTCAGGAGATCGAGACCATCCTGGCTAACACGGTGAAACCCCGTCTCTACTAAAAA----TACAAAAA------TTAGCCGGGCATGGTGGCGCGCGCCTGTAGTCCCAGCTACAC--GGGAGGCTGAGGCAGGAGAATGGCGTGAACCCGGGAGGCGGAGCTTGCAGTGAGTCGAGATCGCGCCACTGCACTCCAGCCTGGGCG-ACA-GAGCGAAAC--------TCC-GTCTC--

>DY4
GGCCGGGCGCGGTGGCTCACGCCTGTAATCCCAGCACTTTGGGAGGCCGAGACGGGCGGATCACGAGGTCAGGAGATCGAGACCATCCTGGCTAACACGGTGAAACCCCGTCTCTACTAAAAA----TACAAAAA------TTAGCCGGGCGTGGTGGCGCGCGCCTGTAGTCCCAGCTACAC--GGGAGGCTGAGGCAGGAGAATGGCGTGAACCCGGGAGGCGGAGCTTGCAGTGAGTCGAGATCGCGCCACTGCACTCCAGCCTGGGCG-ACA-GAGCGAAAC--------TCC-GTCTC--

>DY5
GGCCGGGCGCGGTGGCTCACGCCTGTAATCCCAGCACTTTGGGAGGCCGAGACGGGCGGATCACGAGGTCAGGAGATCGAGACCATCCTGGCTAACACGGTGAAACCCCGTCTCTACTAAAAA----TGCAAAAA------TTAGCCGGGCATGGTGGCGCGCGCCTGTAGTCCCAGCTACAC--GGGAGGCTGAGGCAGGAGAATGGCGTGAACCCGGGAGGCGGAGCTTGCAGTGAGTCGAGATCGCGCCACTGCACTCCAGCCTGGGCG-ACA-GAGCGAAAC--------TCC-GTCTC--

>DY6
GGCCGGGCGCGGTGGCTCATGCCTGTAATCCCAGCACTTTGGGAGGCCGAGACGGGCGGATCACGAGGTCAGGAGATCGAGACCATCCTGGCTAACACGGTGAAACCCCGTCTCTACTAAAAA----TACAAAAA------TTAGCCGGGCATGGTGGCGCGTGCCTGTAGTCCCAGCTACAC--AGGAGGCTGAGGCAGGAGAATGGCGTGAACCCGGGAGGCGGAGCTTGCAGTGAGTCGAGATCGCGCCACTGCACTCCAGCCTGGGCG-ACA-GAGCGAAAC--------TCC-GTCTC--

>DY7
GGCCGGGTGCGGTGGCTCACGCCTGTAATCCCAGCACTTTGGGAGGCCGAGACGGGCGGATCACGAGGTCAGGAGATCGAGACCATCCTGGCTAACACGGTGAAACCCTGTCTCTACTAAAAA----TACAAAAA------TTAGCCGGGCATGGTGGCGCGCGCCTGTAGTCCCAGCTACAC--GGGAGGCTGAGGCAGGAGAATGACGTGAACCCGGGAGGCGGAGCTTGCAGTGAGTCGAGATCGCGCCACTGCACTCCAGCCTGGGCG-ACA-GAGCGAAAC--------TCC-GTCTC--

>DY8
GGCCGGGCGCGGTGGCTCACGCCTGTAATCCCAGCACTTTGGGAGGCCGAGACGGGCGGATCACGAGGTCAGGAGATCGAGACCATCCTGGCTAACACGGTGAAACCCCGTCTCTACTAAAAA----TACAAAAA------TTAGCCGGGCATGGTGGCGCGTGCCTGTAGTCCCAGCTACAC--AGGAGGCTGAGGCAGGAGAATGGCGTGAACCCGGGAGGCGGAGCTTGCAGTGAGTCGAGATCGCGCCACTGCACTCCAGCCTGGGCG-ACA-GAGCGAAAC--------TCC-GTCTC--

>DY9
GGCCGGGCGCGGTGGCTCACGCCTGTAATCCCAGCACTTTGGGAGGCCGAGACGGGCGGATCACGAGGTCAGGAGATCGAGACCATCCTGGCTAACACGGTGAAACCCCGTCTCTACTAAAAA----TACAAAAA------TTAGCCGGGCATGGTGGCGCGCGCCTGTAGTCCCAGCTACAT--GGGAGGCTGAGGCAGGAGAATGGCGTGAACCCGGGAGGCGGAGCTTGCAGTGAGTCGAGATCGCGCCACTGCACTCCAGCCTGGGCA-ACA-GAGCGAAAC--------TCC-GTCTC--

>DY10
GGCCGGGCGCGGTGGCTCACGCCTGTAATCCCAGCACTTTGGGAGGCCGAGACGGGCGGATCACGAGGTCAGGAGATCGAGACCATCCTGGCTAACACGGTGAAACCCCGTCTCTACTAAAAA----TACAAAAA------TTAGCCGGGCATGGTGGCGCGTGCCTGTAGTCCCAGCTACAC--AGGAGGCTGAGGCAGGAGAATGGCGTGAACCCGGGAGGCGGAGCTTGCAGTGAGTCGAGATCGCGCCACTGCACTCCAGCCTGGGCG-ACA-GAGCGAAAC--------TCC-GTCTC--

>DY11
GGCCGGGCGCGGTGGCTCACGCCTGTAATCCCAGCACTTTGGGAGGCCGAGGCGGGCGGATCACGAGGTCAGGAGATCGAGACCATCCTGGCTAACACGGTGAAACCCCGTCTCTACTAAAAA----TACAAAAA------TTAGCCGGGCATGGTGGCGCGCGCCTGTAGTCCCAGCTACAC--GGGAGGCTGAGGCAGGAGAATGGCGTGAACCCGGGAGGCGGAGCTTGCAGTGAGTCGAGATCGCGCCACTGCACTCCAGCCTGGGCG-ACA-GAGCGAAAC--------TCC-GTCTC--

>DY12
GGCCGGGCGCGGTGGCTCACGCCTGTAATCCCAGCACTTTGGGAGGCCGAGACGGGCGGATCACGAGGTCAGGAGATCGAGACCATCCTGGCTAACACGGTGAAACCCCGTCTCTACTAAAAA----TACAAAAA------TTAGCCGGGCATGGTGGCACGCGCCTGTAGTCCCAGCTACAC--GGGAGGCTGAGGCAGGAGAATGGCGTGAACCCGGGAGGCGGAGCTTGCAGTGAGTCGAGATCGCGCCACTGCACTCCAGCCTGGGCG-ACA-GAGCGAAAC--------TCC-GTCTC--

>DY13
GGCCGGGCGCGGTGGCTCACGCCTGTAATCCCAGCACTTTGGGAGGCCGAGACGGGCGGATCACGAGGTCAGGAGATCGAGACCATCCTGGCTAACACGGTGAAACCCCGTCTCTACTAAAAA----TACAAAAA------GTAGCCGGGCATGGTGGCGCGCGCCTGTAGTCCCAGCTACAC--GGGAGGCTGAGGCAGGAGAATGGCGTGAACCCGGGAGGCGGAGCTTGCAGTGAGTCGAGATCGCGCCACTGCACTCCAGCCTGGGCG-ACA-GAGCGAAAC--------TCC-GCCTC--

>DY14
GGCTGGGCGCGGTGGCTCACGCCTGTAATCCCAGCACTTTGGGAGGCCGAGACGGGCGGATCACGAGGTCAGGAGATCGAGACCATCCTGGCTAACACGGTGAAACCCCGTCTCTACTAAAAA----TACAAAAA------TTAGCCGGGCATGGTGGCGCGCGCCTGTAGTCCCAGCTACAC--GGAAGGCTGAGGCAGGAGAATGGCGTGAACCCGGGAGGCGGAGCTTGCAGTGAGTCGAGATCGCGCCACTGCACTCCAGCCTGGGCG-ACA-GAGCGAAAC--------TCC-GTCTC--

>DY15
----------------TCACGCCTCTAATCCCAGCACTTTGGGAGGCCGAGACGGGCGGATCACGAGGTCAGGAGATCCAGACCATCCTGGCTAACACGGTGAAACCCCGTCTCTACTAAAAA----TACAAAAA------TTAGCCGGGCATGGTGGCGCGCGCCTGTAGTCCCAGCTACAC--GGGAGGCTGAGGCAGGAGAATGGCGTGAACCCGGGAGGCGGAGCTTGCAGTGAGTCGAGATCGCGCCACTGCACTCCAGCCTGGGCG-ACA-GAGCGAAAC--------TCC-GTCTC--

>DY16
GGCCGGGCGCGGTGGCTCACGCCTGTAATCCCAGCACTTTGGGAGGCCGAGACGGGCGGATCACGAGGTCAGGAGATCGAGACCATCCTGGCTAACACGGTGAAACCCCGTCTCTACTAAAAA----TACAAAAA------TTAGCCGGGCATGGTGGCGCGCGCCTGTAGTCCCAGCTACAC--GGGAGGCTGAGGCAGGAGAATGGCGTGAACCCGGGAGGCGGAGCTTGCAGTGAGTCGAGATCGCACCACTGCACTCCAGCCTGGGCG-ACA-GAGCGAAAC--------TCC-GTCTC--

>DY17
GGCCGGGCGCGGTGGCTCACGCCTGTAATCCCAGCACTTTGGGAGGCCGAGGCGGGCGGATCACGAGGTCAGGAGATCGAGACCATCCTGGCTAACACGGTGAAACCCCGTCTCTACTAAAAA----TACAAAAA------TTAGCCGGGCATGGTGGCGCACGCCTGTAGTCCCAGCTACAC--GGGAGGCTGAGGCAGGAGAATGGCGTGAACCCGGGAGGCGGAGCTTGCAGTGAGTCGAGATCGCGCCACTGCACTCCAGCCTGGGCG-ACA-GAGCGAAAC--------TCC-GTCTC--

>DY18
GGCCGGGCGTGGTGGCTCACGCCTGTAATCCCAGCACTTTGGGAGGCCGAGACGGGCGGATCACGAGGTCAGGAGATCGAGACCATCCTGGCTAACAGGGTGAAACCCCGTCTCTACTAAAAA----TACAAAAA------TTAGCCGGGCATGGTGGCGCACGCCTGTAGTCCCAGCTACAC--GGGAGGCTGAGGCAGGAGAATGGCGTGAACCCGGGAGGCGGAGCTTGCAGTGAGTCGAGATCGCGCCACTGCACTCCAGCCTGGGCG-ACA-GAGCGAAAC--------TCC-GTCTC--

>DY19
GGCCGGGCGCGGTGGCTCACACCTGTAATCCCAGCACTTTGGGAGGCCGAGACGGGCGGATCACGAGGTCAGGAGATCGAGACCATCCTGGCTAACACGGTGAAACCCCGTCTCTACTAAAAA----TACAAAAA------TTAGCCGGGCATGGTGGCGCGTGCCTGTAGTCCCAGCTACAC--AGGAGGCTGAGGCAGGAGAATGGCGTGAACCCGGGAGGCGGAGCTTGCAGTGAGTCGAGATCGCGCCACTGCACTCCAGCCTGGGCG-ACA-GAGCGAAAC--------TCC-GTCTC--

>DY20
CGCCGGGCGCGGTGGCTCACGCCTGTAATCCCAGCACTTTGGGAGGCCGAGACGGGCGGATCACGAGGTCAGGAGATCGAGACCATCCTGGCTAACACGGTGAAACCCCGTCTCTACTAAAAA----TACAAAAA------TTAGCCGGGCATGGTGGCGCGCGCCTGTAGTCCCAGCTACAA--GGGAGGCTGAGGCAGGAGAATGGCGTGAACCCGGGAGGCGGAGCTTGCAGTGAGTCGAGATCGCGCCACTGCACTCCAGCCTGGGCG-ACA-GAGCTAAAC--------TCC-GTCTC--

>DY21
GGCCGGGCGCGGTGGCTCACGCCTGTAATCCCAGCACTTTGGGTGGCCGAGACGGGCGGATCACGAGGTCAGGAGATCGAGACCATCCTGGCTAACACGGTGAAACCCCGTCTCTATTAAAAA----TACAAAAA------TTAGCCGGGCATGGTGGCGCGCGCCTGTAGTCCCAGCTACAC--GGGAGGCTGAGGCAGGAGAATGGCGTGAACCCGGGAGGCGGAGCTTGCAGTGAGTCGAGATCGCGCCACTGCACTCCAGCATGGGCG-ACA-GAGCGAAAC--------TCC-GTCTC--

>DY22
GGCCGGGCGCGGTGGCTCACGCCTGTAATCCCAGCACTTTGGGAGGCCGAGACGGGCGGATCACGAGGTCAGGAGATCGAGACCATCCTGGCTAACACGGTGAAACCCCGTCTCTACTAAAAA----TACAAAAA------TTAGCCGGGCATGGTGGCGCGTGCCTGTAGTCCCAGCTACAC--AGGAGGCTGAGGCAGGAGAATGGCGTGAACCCGGGAGGCGGAGCTTGCAGTGAGTCGAGATCGCGCCACTGCACTCCAGCCTGGGCG-ACA-GAGCGAAAC--------TCC-GTCTC--

>DY23
GGCCGGGCGCGGTGGCTCACGCCTGTAATCCCAGCACTTTGGGAGGCCGAGACGGGCGGATCACGAGGTCAGGAGATCGAGACCATCCTGGCTAACACGGTGAAACCCCGTCTCTACTAAAAA----TACAAAAA------TTAGCCGGGCATGGTGGCGCGTGCCTGTAGTCCCAGCTACAC--AGGAGGCTGAGGCAGGAGAATGGCGTGAACCCGGGAGGCGGAGCTTGCAGTGAGTCGAGATCGCGCCACTGCACTCCAGCCTGGGCG-ACA-GAGCGAAAC--------TCC-GTCTC--

>DY25
GGCCGGGCACGGTGGCTCACGCCTGTAATCCCAGCACTTTGGGAGGCCGAGACGGGCGGATCACGAGGTCAGGAGATCGAGACCATCCTGGCTAACACGGTGAAACCCCGTCTCTACTAAAAA----TACAAAAA------TTAGCCGGGCATGGTGGCGCGCGCCTGTAGTCCCAGCTACAC--GGGAGGCTGAGGCAGGAGAATGGCGTGAACCCGGGAGGCGGAGCTTGCAGTGAGTCGAGATCGCGCCACTGCACTCCAGCCTGGGCG-ACA-GAGCGAAAC--------TCC-GTCTC--

>DY26
-----------------------------------ACTTTGGGAGGCCGAGACGGGCGGATCACGAGGTCAGGAGATCGAGACCATACTGGCTAACACGGTGAAACCCCGTCTCTACTAAAAA----TACAAAAA------TTAGCCGGGCATGGTGGCGCGCGCCTGTAGTCCCAGCTACAC--GGGAGGCTGAGGCAGGAGAATGGCGTGAACCCGGGAGGCGGAGCTTGCAGTGAGTCGAGATCGCGCCACTGCACTCCAGCCTGGGCG-ACA-GAGCGAAAC--------TCC-GTCTC--

>DY27
GGCAGGGCGCGGTGGCTCACGCCTGTAATCCCAGCACTTTGGGAGGCCGAGACGGGCGGATCACGAGGTCAGGAGATCGAGACCATCCTGGCTAACACGGTGAAACCCCGTCTCTACTAAAAA----TACAAAAA------TTAGCCGGGCATGGTGGCGTGCGCCTGTAGTCCCAGCTACAC--GGGAGGCTGAGGCAGGAGAATGGCGTGAACCCGGGAGGCGGAGCTTGCAGTGAGTCGAGATCGCGCCACTGCACTCCAGCCTGGGCG-ACA-GAGCGAAAC--------TCC-GTCTC--

>DY28
GGCCGGGCGCGGTGGCTCACGCCTGTAATCCCAGCACTTTGGGAGGCCGAGACGGGCGGATCACGAGGTCAGGAGATCGAGACCATCCTGGCTAACACGGTGAAACCCCATCTCTACTAAAAA----TACAAAAA------TTAGCCGGGCATGGTGGCGCGCGCCTGTAGTCCCAGCTACAC--GGGAGGCTGAGGCAGGAGAATGGCGTGAACCCGGGAGGCGGAGCTTGCAGTGAGTCGAGATCGCGCCACTGCACTCCAGCCTGGGCG-ACA-GAGCGAAAC--------TCC-GTCTC--

>DY29
GGCTGGGCGCGGTGGCTCACGCCTGTAATCCCAGCACTTTGGGAGGCCGAGACGGGCGGATCACGAGGTCAGGAGATCGAGACCATCCTGGCTAACACGGTGAAACCCCGTCTCTACTAAAAA----TACAAAAA------TTAGCCGGGCATGGTGGCGCACGCCTGTAGTCCCAGCTACAC--GGGAGGCTGAGGCAGGAGAATGGCGTGAACCCGGGAGGCGGAGCTTGCAGTGAGTCGAGATCGCGCCACTGCACTCCAGCCTGGGCG-ACA-GAGCGAAAC--------TCC-GTCTC--

>DY30
GGCCGGGCGCGGTGGCTCACGGCTGTAATCCCAGCACTTTGGGAGGCCGAGACGGGCGGATCACGAGGTCAGGAGATCGAGACCATCCTGGCTAACACGGTGAAACCCCGTCTCTACTAAAAA----TACAAAAA------TTAGCCGGGCATGGTGGCGCGCGCCTGTAGTCCCAGCTACAC--GGGAGGCTGAGGCAGGAGAATGGCGTGAACCCGGGAGGCGGAGCTTGCAGTGAGTTGAGATCGCGCCACTGCACTCCAGCCTGGGCG-ACA-GAGCGAAAC--------TCC-ATCTC--

>DY31
GGCCGGGCGCGGTGGCTCACGCCTGTAATCCCAGCACTTTGGGAGGCCGAGACGGGCGGATCACGAGGTCAGGAGATCGAGACCATCCTGGCTAACACGGTGAAACCCCGTCTCTACTAAAAA----TACAAAAA------TTAGCCGGGCATGGAGGCGCGCGCCTGTAGTCCCAGCTACAC--GGGAGGCTGAGGCAGGAGAATGGCGTGAACCCGGGAGGCGGAGCTTGCAGTGAGTCGAGATCGCGCCACTGCACTCCAGCCTGGGCG-ACA-GAGCGAAAC--------TCC-GTCTC--

>DY32
GGCCGGGCACGGTGGCTCACGCCTGTAATCCCAGCACTTTGGGAGGCCGAGACGGGCGGATCACGAGGTCAGGAGATCGAGACCATCCTGGCTAACACGGTGAAACCCCGTCTCTACTAAAAA----TACAAAAA------TTAGCCGGGCATGGTGGCGCGTGCCTGTAGTCCCAGCTACAC--GGGAGGCTGAGGCAGGAGAATGGCGTGAACCCGGGAGGCGGAGCTTGCAGTGAGTCGAGATCGCGCCACTGCACTCCAGCCTGGGCG-ACA-GAGCGAAAC--------TCC-GTCTC--

>DY33
GGCCGGGCGCGGTGGCTCACGCCTGTAATCCCAGCACTTTGGGAGGCCGAGACGGGCGGATCACGAGGTCAGGAGATCGAGACCATCCTGGCTAACACGGTGAAACCCCGTCTCTACTAAAAA----TACAAAAA------TTAGCCGGGCATGGTGGCGTGTGCCTGTAGTCCCAGCTACAC--GGGAGGCTGAGGCAGGAGAATGGCGTGAACCCGGGAGGCGGAGCTTGCAGTGAGTCGAGATCGCGCCACTGCACTCCAGCCTGGGCG-ACA-GAGCGAAAC--------TCC-GTCTC--

>DY34
GGCCGGGCGCGGTGGCTCACGCCTGTAATCCCAGCACTTTGGGAGGCCGAGACGGGCGGATCACGAGGTCAGGAGATCGAGACCATCCTGGCTAACACGGTGAAACCCCGTCTCTACTAAAAA----TACAAAAA------TTAGCCGGGCATGGTGGCGCGTGCCTGTAGTCCCAGCTACAC--AGGAGGCTGAGGCAGGAGAATGGCGTGAACCCGGGAGGCGGAGCTTGCAGTGAGTCGAGATCGCGCCACTGCACTCCAGCCTGGGCG-ACA-GAGCGAAAC--------TCC-GTCTC--

>DY35
GGCCGGGCGCGGTGGCTCACGCCTGTAATCCCAGCACTTTGGGAGGCCGAGACGGGCGGATCACGAGGTCAGGAGATCGAGACCATCCTGGCTAACACGGTGAAACCCCGTCTCTACTAAAAA----TACAAAAA------TTAGCCAGGCATGGTGGCGCGCGCCTGTAGTCCCAGCTACAC--GGGAGGCTGAGGCAGGAGAATGGCATGAACCCGGGAGGCGGAGCTTGCAGTGAGTCGAGATCGCGCCACTGCACTCCAGCCTGGGCG-ACA-GAGCGAAAC--------TCC-GTCTC--

>DY36
GGCCGGGCGCGGTGGCTCACGCCTGTAA-CCCAGCACTTTGGGAGGCCGAGACGGGCGGATCACGAGGTCAGGAGATCGAGACCATCCTGGCTAACACGGTGAAACCCCGTCTCTACTAAAAA----TACAAAAA------TTAGCCGGGCATGGTGGCGCGTGCCTGTAGTCCCAGCTACAT--GGGAGGCTGAGGCAGGAGAATGGCGTGAACCCGGGAGGCGGAGCTTGCAGTGAGTCGAGATCGCGCCACTGCACTCCAGCCTGGGCG-ACA-GAGCGAAAC--------TCC-GTCTC--

>DY37
-------------------------------------------AGGCCGAGACGGGCGGATCACGAGGTCAGGAGATCGAGACCATCCTGGCTAACACGGTGAAACCCCGTCTCTACTAAAAA----TACAAAAA------TTAGCCGGGCATGGTGGCGCGCGCCTGTAGTCCCAGCTACAC--GGGAGGCTGAGGCAGGAGAATGGCGTGAACCCGGGAGGCGGAGCTTGCAGTGAGTCGAGATCGCGCCACTGCACTCCAGCCTGGGCG-ACA-GAGCGAAAC--------TCC-GTCTC--

>DY38
-------------------CGCCTGTAATCCCAGCACTTTGGGAGGCCAAGACGGGCGGATCACGAGGTCAGGAGATCGAGACCATCCTGGCTAACACGGTGAAACCCCGTCTCTACTAAAAA----TACAAAAA------TTAGCCGGGCATGGTGGCGCGCGCCTGTAGTCCCAGCTACAC--GGGAGGCTGAGGCAGGAGAATGGCGTGAACCCGGGAGGCGGAGCTTGCAGTGAGTCGAGATCGCGCCACTGCACTCCAGCCTGGGCG-ACA-GAGCGAAAC--------TCC-GTCTC--

>DY39
GGCCGGGCGCGGTGGCTCACGCCTGTAATCCCAGCACTTTGGGAGGCCGAGACGGGCGGATCACGAGGTCAGGAGATCGAGACCATCCTGGCTAACACGGTGAAACCCCGTCTCTACTAAAAA----TACAAAAA------TTAGCCGGGCATGGTGGCGCGCGCCTGTAGTCCCAGCTACAC--GGGAGGCTGAGGCAGGAGAATGGCGTGAACCCGGGAGGCGGAGCTTGCAGTGAGTCGAGATCGCGCCACTGCACTCCAGCCTGGGCG-ACA-GAGCGAAAC--------TCC-GCCTC--

>DY40
--------------------------------------TTGGGAGGCCGAGACGGGCGGATCACGAGGTCAGGAGATCGAGACCATCCTGGCTAACACGGTGAAACCCCGTCTCTACTAAAAA----TACAAAAA------TTAGCCGGGCATGGTGGCGCGCGCCTGTAGTCCCAGCTACAC--GGGAGGCTGAGGCAGGAGAATGGCGTGAACCCGGGAGGCGGAGCTTGCAGTGAGTCGAGATCGCGCCACTGCACTCCAGCCTGGGCG-ACA-GAGCGAAAC--------TCC-GTCTC--

>DY41
GGCCGGGTGCGGTGGCTCACGCCTGTAATCCCAGCACTTTGGAAGGCCGAGACGGGCGGATCACGAGGTCAGGAGATCGAGACCATCCTGGCTAACACGGTGAAACCCCGTCTCTACTAAAAA----TACAAAAA------TTAGCCGGGCATGGTGGCGCGCGCCTGTAGTCCCAGCTACAC--GGGAGGCTGAGGCAGGAGAATGGCGTGAACCCGGGAGGCGGAGCTTGCAGTGAGTCGAGATCGCGCCACTGCACTCCAGCCTGGGCG-ACA-GAGCGAAAC--------TCC-GTCTC--

>DY42
GGCCGGGCGCGGTGGCTCACGCCTGTAATCCCAGCACTTTGGGAGGCCGAGACCGGCGGATCACGAGGTCAGGAGATCGAGACCATCCTGGCTAACACGGTGAAACCCCGTCTCTACTAAAAA----TACAAAAA------TTAGCCGGGCATGGTGGCGCGCGCCTGTAGTCCCAGCTACAC--GGGAGGCTGAGGCAGGAGAATGGCGTGAACCCGGGAGGCGGAGCTTGCAGTGAGTCGAGATCGCGCCACTGCACTCCAGCCTGGGCG-ACA-GAGCGAAAC--------TCC-GTCTC--

>DY43
GGCCGGGCGCGGTGGCTCACGCCTGTAATCCCAGCACTTTGGGAGGCCGAGACGGGCGGATCACGAGGTCAGGAGATCGAGACCATCCTGGCTAACACGGTGAAACCCCGTCTCTACTAAAAA----TACAAAAC------TTAGCCGGGCATGGTGGCGCGCGCCTGTAGTCCCAGCTACAC--GGGAGGCTGAGGCAGGAGAATGGCGTGAACCCGGGAGGCGGAGCTTGCAGTGAGTCGAGATCGCGCCACTGCACTCCAGCCTGGGCG-ACA-GAGCGAAAC--------TCC-GTCTC--

>DY44
GGCCGGGCACGGTGGCTCACGCCTGTAATCCCAGCACTTTGGGAGGCCGAGACGGGCGGATCACGAGGTCAGGAGATCGAGACCATCCTGGCTAACACGGTGAAACCCCGTCTCTACTAAAAA----TACAAAAA------TTAGCCGGGCATGGTGGCGCGCGCCTGTAGTCCCAGCTACAC--GGGAGGCTGAGGCAGGAGAATGGCGTGAACCTGGGAGGCGGAGCTTGCAGTGAGTCGAGATCGCGCCACTGCACTCCAGCCTGGGCG-ACA-GAGCGAAAC--------TCC-GTCTC--

>DY45
GGCCGGGCGCGGTGGCTCACGCCTGTAATCCCAGCACTTTGGGAGGCCGAGACGGGCGGATCACGAGGTCAGGAGATGGAGACCATCCTGGCTAACACGGTGAAACCCCGTCTCTACTAAAAA----TACAAAAA------TTAGCCGGGCATGGTGGCGCGCGCCTGTAGTCCCAGCTACAC--GGGAGGCTGAGGCAGGAGAATGGCGTGAACCCGGGAGGCGGAGCTTGCAGTGAGTCGAGATCGCGCCACTGCACTCCAGCCTGGGCG-ACA-GAGCGAAAC--------TCC-GTCTC--

>DY46
GGCCGGGCACGGTGGCTCACGCCTGTAATCCCAGCACTTTGGGAGGCCGAGACGGGCGGATCACGAGGTCAGGAGATCGAGACCATCCTGGGTAACACGGTGAAACCCCGTCTCTACTAAAAA----TACAAAAA------TTAGCCGGGCATGGTGGCGCGCGCCTGTAGTCCCAGCTACAC--GGGAGGCTGAGGCAGGAGAATGGCGTGAACCCGGGAGGCGGAGCTTGCAGTGAGTCGAGATCGCGCCACTGCACTCCAGCCTGGGCG-ACA-GAGCGAAAC--------TCC-GTCTC--

>DY47
GGCCGGGCGCGGTGGCTCACGCCTGTAATCCCAGCACTTTGGGAGGCCGAGACGGGCGGATCACGAGGTCAGGAGATCGAGACCATCCTGGCTAACACGGTGAAACCCCGTCTCTACTAAAAA----TACAAAAA------TTAGCCGGGCATGGTGGCGCGCGCCTGTAGTCCCAGCTACAA--GGGAGGCTGAGGCAGGAGAATGGCGTGAACCCGGGAGGCGGAGCTTGCAGTGAGTCGAGATCGCGCCACTGCACTCCAGCCTGGGCG-ACA-GAGCGAAAC--------TCC-GTCTC--

>DY49
CGCCGGGCGCGGTGGCTCACGCCTGTAATCCCAGCACTTTGGGAGGCCGAGACGGGCGGATCACGAGGTCAGGAGATCGAGACCATCCTGGCTAACACGGTGAAACCCCGTCTCTACTAAAAAA---TACAAAAA------TTAGCCGGGCATGGTGGCGCGCGCCTGTAGTCCCAGCTACAC--GGGAGGCTGAGGCAGGAGAATGGCGTGAACCCGGGAGGCGGAGCTTGCAGTGAGTCGAGATCGCGCCACTGCACTCCAGCCTGGGCG-ACA-GAGCGAAAC--------TCC-ATCTC--

>DY50
GGCCGGGCGCGGTGGCTCACGCCTGTAATCCCAGCACTTTGGGAGGCCGAGACGGGCGGATCACGAGGTCAGGAGATCGAGACCATCCTGGCTAACATGGTGAAACCCCGTCTCTACTAAAAA----TACAAAAA------TTAGCCGGGCATGGTGGTGCGCGCCTGTAGTCCCAGCTACAC--GGGAGGCTGAGGCAGGAGAATGGCGTGAACCCGGGAGGCGGAGCTTGCAGTGAGTCGAGATCGCGCCACTGCACTCCAGCCTGGGCG-ACA-GAGCGAAAC--------TCC-GTCTC--

>DY51
GGCCGGGCGCGGTGGCTCACGCCTGTAATCCCAGCACTTTGGGAGGCCAAGACGGGCGGATCACGAGGTCAGGAGATCGAGACCATCCTGGCTAACACGGTGAAACCCCGTCTCTACTAAAAA----TACAAAAA------TTAGCCGGGCATGGTGGCGCGTGCCTGTAGTCCCAGCTACAC--AGGAGGCTGAGGCAGGAGAATGGCGTGAACCCGGGAGGCGGAGCTTGCAGTGAGTCGAGATCGCGCCACTGCACTCCAGCCTGGGCG-ACA-GAGCGAAAC--------TCC-GTCTC--

>DY52
--------------------GCCTGTAATCCCAGCACTTTGGGAGGCCGAGACGGGCAGATCACGAGGTCAGGAGATCGAGACCATCCTGGCTAACGCGGTGAAACCCCGTCTCTACTAAAAA----TACAAAAA------TTAGCCGGGCATGGTGGCGCGCGCCTGTAGTCCCAGCTACAC--GGGAGGCTGAGGCAGGAGAATGGCGTGAACCCGGGAGGCGGAGCTTGCAGTGAGTCGAGATCGCGCCACTGCACTCCAGCCTGGGCG-ACA-GAGCGAAAC--------TCC-GTCTC--

>DY53
GGCCGGGCGTGGTGGCTCACGCCTGTAATCCCAGCACTTTGGGAGGCCGAGACGGGCGGATCACGAGGTCAGGAGATCGAGACCATCCTGGCTAACACGGTGAAACCCCGTCTCTACTAAAAA----TACAAAAA------TTAGCCGGGCGTGGTGGCGCGCGCCTGTAGTCCCAGCTACAC--GGGAGGCTGAGGCAGGAGAATGGCGTGAACCCGGGAGGCGGAGCTTGCAGTGAGTCGAGATCGCGCCACTGCACTCCAGCCTGGGCG-ACA-GGGCGAAAC--------TCC-GTCTC--

>DY54
GGCCGGGCGCGGTGGCTCACGCCTGTAATCCCAGCACTTTGGGAGGCCGAGACGGGCGGATCACGAGGTCAGGAGATCGAGACCATCCTGGCTAACACGGTGAAACCCCGTCTCTACTAAAAA----TACAAAAA------TTAGCCGGGCATGGTGGCGCGCGCCTGTAGTCCCAGCTACAC--GGGAGGCTGAGGCAGGAGAATGGCGTGAACCCGGGAGGCGGAGCTTGCAGTGAGTCGAGATCGCGCCACTGCACTCCAGCCTGGGCG-ACA-GAGCGAAAC--------TCC-GCCTC--

>DY55
GGCCGGGCGCGGTGGCTCACGCCTGTAATCCCAGCACTTTGGGAGGCCGAGACGGGCGGATCACGAGGTCAGGAGATCGAGACCATCCTGGCTAACACGGTGAAACCCCGTCTCTACTAAAAA----TACAAAAA------TTAGCCGGGCATGGTGGCGCGCGCCTGTAGTCCCAGCTACAC--GGGAGGCTGAGGCAGGAGAATGGCGTGAACCCGGGAGGCGGAGCTTGCAGTGAGTCGAGATCGCGCCACTGCACTCCAGCCTGGGCG-ACA-GAGCGAAAC--------TCC-GTCTC--

>DY56
GGCCAGGCGCGGTGGCTCACGCCTGTAATCCCAGCACTTTGGGAGGCCGAGACGGGCGGATCACGAGGTCAGGAGATCGAGACCATCCTGGCTAACACGGTGAAACCCCGTCTCTACTAAAAA----TACAAAAA------TTAGCCGGGCATGGTGGCGCGCGCCTGTAGTCCCAGCTACAC--GGGAGGCTGAGGCAGGAGAATGGCGTGAACCCGGGAGGCGGAGCTTGCAGTGAGTCGAGATCGCGCCACTGCACTCCAGCCTGGGCG-ACA-GAGCGAAAC--------TCC-GTCTC--

>DY57
GGCCGGGCGCGGTGGCTCACGCCTGTAATCCCAGCACTTTGGAAGGCCGAGACGGGCGGATCACGAGGTCAGGAGATCGAGACCATCCTGGCTAACACGGTGAAACCCCGTCTCTACTAAAAA----TACAAAAA------TTAGCCGGGCATGGTGGCGCGCGCCTGTAGTCCCAGCTACAC--GGGAGGCTGAGGCAGGAGAATGGCGTGAACCCGGGAGGCGGAGCTTGCAGTGAGTCGAGATCGCGCCACTGCACTCCAGCCTGGGCG-ACA-GAGCGAAAC--------TCC-GTCTC--

>DY58
-----------------------TGTAATCCCAGCACTTTGGGAGGCCGAGACGGGCGGATCACGAGGTCAGGAGATCGAGACCATCCTGGCTAACACGGTGAAACCCCGTCTCTACTAAAAA----TACAAAAA------TTAGCCGGGCATGGTGGCGCGCGCCTGTAGTCCCAGCTACAC--GGGAGGCTGAGGCAGGAGAATGGCGTGAACCCGGGAGGCGGAGCTTGCAGTGAGTCGAGATCGCGCCACTGCACTCCAGCCTGGGTG-ACA-GAGCGAAAC--------TCT-GCCTC--

>DY59
GGCCGGGCGCGGTGGCTCACGCCTGTAATCCCAGCACTTTGGGAGGCCAAGACGGGCGGATCACGAGGTCAGGAGATCGAGACCATCCTGGCTAACACGGTGAAACCCCGTCTCTACTAAAAA----TACAAAAA------TTAGCCGGGCATGGTGGCGCGTGCCTGTAGTCCCAGCTACAC--GGGAGGCTGAGGCAGGAGAATGGCGTGAACCCGGGAGGCGGAGCTTGCAGTGAGTCGAGATCGCGCCACTGCACTCCAGCCTGGGCG-ACA-GAGCGAAAC--------TCC-GTCTC--

>DY60
GGCCGGGCGCGGTGGCTCACGCCTGTAATCCCAGCACTTTGGGAGGCCGAGACGGGCGGATCACGAGGTCAGGAGATCGAGACCATCCTGGCTAACACGGTGAAACCCCGTCTCTACTAAAAA----TACAAAAA------TTAGCCGGGCATGGTGGTGCGCGCCTGTAGTCCCAGCTACAC--GGGAGGCTGAGGCAGGAGAATGGCGTGAACCCGGGAGGCGGAGCTTGCAGTGAGTCGAGATCGCGCCACTGCACTCCAGCCTGGGCG-ACA-GAGCGAAAC--------TCC-GTCTC--

>DY61
GGCCAGGCGCGGTGGCTCACGCCTGTAATCCCAGCACTTTGGGAGGCCGAGACGGGCGGATCACGAGGTCAGGAGATCGAGACCATCCTGGCTAACACGGTGAAACCCCGTCTCTACTAAAAA----TACAAAAA------TTAGCCGGGCATGGTGGCGCGCGCCTGTAGTCCCAGCTACAC--GGGAGGCTGAGGCAGGAGAATGGCGTGAACCCGGGAGGCGGAGCTTGCAGTGAGTCGAGATCGCGCCACTGCACTCCAGCATGGGCG-ACA-GAGCGAAAC--------TCC-GTCTC--

>DY62
GGCCGGGCGCGGTGGCTCACGCCTGTAATCCCAGCACTTTGGGAGTCCGAGACGGGCGGATCACGAGGTCAGGAGATCGAGACCATCCTGGCTAACACGGTGAAACCCCGTCTCTACTAAAAA----TACAAAAA------TTAGCCGGGCATGGTGGCGCGCGCCTGTAGTCCCAGCTACAC--GGGAGGCTGAGGCAGGAGAATGGCATGAACCCGGGAGGCGGAGCTTGCAGTGAGTTGAGATCGCGCCACTGCACTCCAGCCTGGGCG-ACA-GAGCGAAAC--------TCC-GTCTC--

>DY63
GGCCGGGTGCGGTGGCTCACGCCTGTAATCCCAGCACTTTGGGAGGCCGAGACGGGCGGATCACGAGATCAGGAGATCGAGACCATCCTGGCTAACACGGTGAAACCCCGTCTCTACTAAAAA----TACAAAAA------TTAGCCGGGCATGGTGGCACGCGCCTGTAGTCCCAGCTACAC--GGGAGGCTGAGGCAGGAGAATGGCGTGAACCCGGGAGGCGGAGCTTGCAGTGAGTCGAGATCGCGCCACTGCACTCCAGCCTGGGCG-ACA-GAGCGAAAC--------TCC-GTCTC--

>DY64
GGCCGGGCGCAGTGGCTCACGCCTGTAATCCCAGCACTTTGGGAGGCCGAGACGGGCGGATCACGAGGTCAGGAGATCGAGACCATCCTGGCTAACACGGTGAAACCCCGTCTCTACTAAAAA----TACAAAAA------TTAGCCGGGCATGGTGGCGCGTGCCTGTAGTCCCAGCTACAC--AGGAGGCTGAGGCAGGAGAATGGCGTGAACCCGGGAGGCGGAGCTTGCAGTGAGTCGAGATCGCGCCACTGCACTCCAGCCTGGGCG-ACA-GAGCGAAAC--------TCC-GTCTC--

>DY65
GGCCGGGCGCGGTGGCTCACGCCTGTAATCCCAGCACTTTGGGAGGCCGAGACGGGCGGATCACGAGGTCAGGAGATCGAGACCATCCTGGCTAACACGGTGAAACCCCGTCTCTACTAAAAA----TACAAAAA------TTAGCCGGGCATGGTGGCGCGCTCCTGTAGTCCCAGCTACAC--GGGAGGCTGAGGCAGGAGAATGGCGTGAACCCGGGAGGCGGAGCTTGCAGTGAGTCGAGATCGCGCCACTGCACTCCAGCCTGGGCC-ACA-GAGCGAAAC--------TCC-GTCTC--

>DY66
GGCCGGGCGCGGTGGCTCACGCCTGTAATCCCAGCACTTTGGGAGGCCGAGACGGGCGGATCACGAGGTCAGGAGATCGAGACTATCCTGGCTAACACGGTGAAACCCCGTCTCTACTAAAAA----TACAAAAA------TTAGCCGGGCATGGTGGCGCGCGCCTGTAGTCCCAGCTACAC--TGGAGGCTGAGGCAGGAGAATGGCGTGAACCCGGGAGGCGGAGCTTGCAGTGAGTCGAGATCGCGCCACTGCACTCCAGCCTGGGCG-ACA-GAGCGAAAC--------TCC-GCCTC--

>DY67
GGCCGGGCGCGGTGGCTCACGCCTGTAATCCCAGCACTTTGGGAGGCCGAGACGGGCGGATCACGAGGTCAGGAGATCGAGACCATCCTGGCTAACACGGTGAAACCCCGTCTCTACTAAAAA----TACAAAAA------TTAGCCGGGCATGGTGGCGCGTGCCTGTAGTCCCAGCTACAC--AGGAGGCTGAGGCAGGAGAATGGCGTGAACCCGGGAGGCGGAGCTTGCAGTGAGTCGAGATCGCGCCACTGCACTCCAGCCTGGGCG-ACA-GAGCGAAAC--------TCC-GTCTC--

>DY68
GGCCGGGCGCGGTGGCTCACGCCTGTAATCCCAGCACTTTGGGAGGCCGAGACGGGCGGATCACGAGGTCAGGAGATCGAGACCATCCTGGCTAACACGGTGAAACCCCGTCTCTACTAAAAA----TACAAAAA------TTAGCCGGGCATGGTGGCGCGCGCCTGTAGTCCCAGCTACAC--GGGAGGCTGAGGCAGGAGAATGGCGTGAACCCGGGAGGCGGAGCTTGCAGTGAGTCGAGATCGCGCCACTGCACTCCAGCCTGGGCG-ACA-GAGCGAAAC--------TCC-GCCTC--

>DY69
GGCCGGGCGCGGTGGCTCACGCCTGTAATCCCAGCACTTTGGGAGGCCGAGACGGGCGGATCACGAGGTCAGGAGATCGAGACCATCCTGGCTAACACGGTGAAACCCCGTCTCTACTAAAAA----TACAAAAA------TTAGCCGGGCATGGTGGCGCGCGCCTGTAGTCCCAGCTACAC--GGGAGGCTGAGGCAGGAGAATGGCGTGAACCCGGGAGGCGGAGCTTGCAGTGAGTCGAGATCGCGCCACTGCACTCCAGCCTGGGCG-ACA-GAGCGAAAC--------TCC-GCCTC--

>DY70
GGCCGGGCGCGGTGGCTCACGCCTGTAATCCCAGCACTTTGGGAGGCCGAGACGGGCGGATCACGAGGTCAGGAGATCGAGACCATCCTGGCTAACACGGTGAAACCCCGTCTCTACTAAAAA----TACAAAAA------TTAGCCGGGCATGGTGGCGCGCGCCTGTAGTCCCAGCTACAC--GGGAGGCTGAGGCAGGAGAATGGCGTGAACCCGGGAGGCGGAGCTTGCAGTGAGTCGAGATCGCGCCACTGCACTCCAGCCTGGGCG-ACA-GAGCGAAAC--------TCC-GTCTC--

>DY71
GGCCGGGCGCGGTGGCTCACGCCTGTAATCCCAGCACTTTGGGAGGCCGAGACGGGCGGATCACGAGGTCAGGAGATCGAGACCATCCTGGCTAACACGGTGAAACCCCGTCTCTACTAAAAA----TACAAAAA------TTAGCCGGGCATGGTGGCGCGCGCCTGTAGTCCCAGCTACAC--GGGAGGCTGAGGCAGGAGAATGGCGTGAACCCGGGAGGCGGAGCTTGCAGTGAGTCGAGATCGCGCCACTGCACTCCAGCCTGGGCG-ACA-GAGCGAAAC--------TCC-GTCTC--

>DY72
AGCCGGGCGCGGTGGCTCACGCCTGTAATCCCAGCACTTTGGGAGGCCGAGACGGGCGGATCACGAGGTCAGGAGATCGAGACCATCCTGGCTAACACGGTGAAACCCCGTCTCTACTAAAAA----TACAAAAA------TTAGCCGGGCATGGTGGCGCGCGCCTGTAGTCCCAGCTACAC--GGGAGGCTGAGGCAGGAGAATGGCGTGAACCCGGGAGGCGGAGCTTGCAGTGAGTCGAGATCGCGCCACTGCACTCCAGCCTGGGCG-ACA-GAGCGAAAC--------TCC-GTCTC--

>DY73
GGCCGGGCGCGGTGGCTCACGCCTGTAATCCCAGCACTTTGGGAGGCCGAGACGGGCGGATCACGAGGTCAGGAGATCGAGACCATCCTGGCTAACATGGTGAAACCCCGTCTCTACTAAAAA----TACAAAAA------TTAGCCGGGCATGGTGGCGCGCGCCTGTAGTCCCAGCTACAC--GGGAGGCTGAGGCAGGAGAATGGCGTGAACCCGGGAGGCGGAGCTTGCAGTGAGTCGAGATCGCGCCACTGCACTCCAGCCTGGGCG-ACA-GAGCGAAAC--------TCC-GTCTC--

>DY74
GGCCGGGCGCGGTGGCTCACGCCTGTAATCCCAGCACTTTGGGAGGCCGAGACGGGCGGATCACGAGGTCAGGAGATCGAGACCATCCTGGCTAACACGGTGAAACCCCGTCTCTACTAAAAA----TACAAAAA------TTAGCCGGGCATGGTGGCGCGCGCCTGTAGTCCCAGCTACAC--GGGAGGCTGAGGCAGGAGAATGGCGTGAACCCGGGAGGCGGAGCTTGCAGTGAGTCGAGATCGCGCCACTGCACTCCAGCATGGGCG-ACA-GAGCGAAAC--------TCC-GTCTC--

>DY75
GGCCGGGCGCGGTGGCTCACGCCTGTAATCCCAGCACTTTGGGAGGCCGAGACGGGCAGATCACGAGGTCAGGAGATCGAGACCATCCTGGCTAACACGGTGAAACCCCGTCTCTACTAAAAA----TACAAAAA------TTAGCCGGGCATGGTGGCGCGTGCCTGTAGTCCCAGCTACAC--GGGAGGCTGAGGCAGGAGAATGGCGTGAACCCGGGAGGCGGAGCTTGCAGTGAGTCGAGATCGCGCCACTGCACTCCAGCCTGGGCG-ACA-GAGCGAAAC--------TCC-GTCTC--

>DY76
GGCCGGGCGCGGTGGCTCACGCCTGTAATCCCAGCACTTTGGGAGGCCGAGACGGGCGGATCACGAGGTCAGGAGATCGAGACCATCCTGGCTAACACGGTGAAACCCCGTCTCTACTAAAAA----TACAAAAA------TTAGCCGGGCATGGTGGCGCGTGCCTGTAGTCCCAGCTACAC--AGGAGGCTGAGGCAGGAGAATGGCGTGAACCCGGGAGGCGGAGCTTGCAGTGAGTCGAGATCGCGCCACTGCACTCCAGCCTGGGCG-ACA-GAGCGAAAC--------TCC-GTCTC--

>DY77
GGCCAGGCGCGGTGGCTCACGCCTGTAATCCCAGCACTTTGGGAGGCCGAGACGGGCGGATCACGAGGTCAGGAGATTGAGATCATCCTGGCTAACACGGTGAAACCCCGTCTCTACTAAAAA----TACAAAAA------TTAGCCGGGCATGGTGGCGCGCGCCTGTAGTCCCAGCTACAC--GGGAGGCTGAGGCAGGAGAATGGCGTGAACCCGGGAGGCGGAGCTTGCAGTGAGTCGAGATCGCGCCACTGCACTCCAGCCTGGGCG-ACA-GAGCGAAAC--------TCC-ATCTC--

>DY78
GGCCGGGCGCGGTGGCTCACGCCTGTAATCCCAGCACTTTGGGAGGCCGAGACGGGCGGATCACGAGGTCAGGAGATCGAGACCATCCTGGCTAACACGGTGAAACCCCGTCTCTACTAAAAA----TACAAAAA------TTAGCCGGGCATGGTGGCGCGCGCCTGTAGTCCCAGCTACAC--GGGAGGCTGAGGCAGGAGAATGGCGTGAACCCGGGAGGCGGAGCTTGCAGTGAGTCGAGATCGCGCCACTGCACTCCAGCCTGGGCG-ACA-GAGCGAAAC--------TCC-GTCTC--

>DY79
GGCCGGGCGCGGTGGCTCACGCCTGTAATCCCAGCACTTTGGGAGGCCGAGACGGGCGGATCACGAGGTCAGGAGATCGAGACCATCCTGGCTAACACGGTGAAACCCCGTCTCTACTAAAAA----TACAAAAA------TTAGCCGGGCATGGTGGCGCGCGCCTGTAGTCCCAGCTACAC--GGGAGGCTGAGGCAGGAGAATGGCGTGAACCCGGGAGGCGGAGCTTGCAGTGAGTCGAGATCGCGCCACTGCACTCCAGCCTGGGCG-ACA-GAGCGAAAC--------TCC-GTCTC--

>DY80
GGCCGGGCGCGGTGGCTCACGCCTGTAATCCCAGCACTTTGGGAGGCCGAGACGGGCGGATCACGAGGTCAGGAGATCGAGACCATCCTGGCTAACACGGTGAAACCCCGTCTCTACTAAAAA----TACAAAAA------TTAGCCGGGCATGGTGGCGCGCGCCTGTAGTCCCAGCTACAC--GGGAGGCTGAGGCAGGAGAATGGCGTGAACCCGGGAGGCGGAGCTTGCAGTGAGTCGAGATCGCGCCACTGCACTCCAGCCTGGGCG-ACA-GAGCGAAAC--------TCC-GTCTC--

>DY81
GGCCGGGCGCGGTGGCTCACGCCTGTAATCCCAGCACTTTGGGAGGCCGAGACGGGCGGATCACGAGGTCAGGAGATCGAGACCATCCTGGCTAACACGGTGAAACCCCGTCTCTACTAAAAA----TACAAAAA------TTAGCCGGGCATGGTGGCGCGCGCCTGTAGTCCCAGCTACAC--GGGAGGCTGAGGCAGGAGAATGGCGTGAACCCGGGAGGCGGAGCTTGCAGTGAGTCGAGATCGCGCCACTGCACTCCAGCCTGGGCG-ACA-GAGCGAAAC--------TCC-GCCTC--

>DY82
CGCCGGGCGCGGTGGCTCACGCCTGTAATCCCAGCACTTTGGGAGGCCGAGACGGGCGGATCACGAGGTCAGGAGATCGAGACCATCCTGGCTAACACGGTGAAACCCCGTCTCTACTAAAAA----TACAAAAA------TTAGCCGGGCATGGTGGCACGCGCCTGTAGTCCCAGCTACAC--GGGAGGCTGAGGCAGGAGAATGGCGTGAACCCGGGAGGCGGAGCTTGCAGTGAGTCGAGATCGCGCCACTGCACTCCAGCCTGGGCG-ACA-GAGCGAAAC--------TCC-GCCTC--

>DY83
GGCCGGGCGCGGTGGCTCACGCCTGTAATCCCAGCACTTTGGGAGGCCGAGACGGGCGGATCACGAGGTCAGGAGATCGAGACCATCCTGGCTAACACGGTGAAACCCCGTCTCTACTAAAAA----TACAAAAA------TTAGCCAGGCATGGTGGCGCGCGCCTGTAGTCCCAGCTACAC--GGGAGGCTGAGGCAGGAGAATGGCGTGAACCCGGGAGGCGGAGCTTGCAGTGAGTCGAGATCGCGCCACTGCACTCCAGCCTGGGCG-ACA-GAGCGAAAC--------TCC-GTCTC--

>DY84
GGCCGGGCGCGGTGGCTCACGCCTGTAATCCCAGCACTTTGGGAGGCCCAGACGGGCGGATCACGAGGTCAGGAGATCGAGACCATCCTGGCTAACACGGTGAAACCCCGTCTCTACTAAAAA----TACAAAAA------TTAGCCGGGCATGGTGGCGCGCGCCTGTAGTCCCAGCTACAC--GGGAGGCTGAGGCAGGAGAATGGCGTGAACCTGGGAGGCGGAGCTTGCAGTGAGTCGAGATCGCGCCACTGCACTCCAGCCTGGGCG-ACA-GAGCGAAAC--------TCC-GTCTC--

>DY85
GGCCAGGCGCGGTGGCTCACGCCTGTAATCCCAGCAGTTTGGGAGGCCGAGACGGGCGGATCACGAGGTCAGGAGATCGAGACCATCCTGGCTAACACGGTGAAACCCCGTCTCTACTAAAAA----TACAAAAA------TTAGCCGGGCATGGTGGTGCGCGCCTGTAGTCCCAGCTACAC--GGGAGGCTGAGGCAGGAGAATGGCGTGAACCCGGGAGGCGGAGCTTGCAGTGAGTCGAGATCGCGCCACTGCACTCCAGCCTGGGCG-ACA-GAGCGAAAC--------TCT-GCCTC--

>DY86
-------------------------------CAGCACTTTGGGAGGCCGAGACGGGCGGATCACGAGGTCAGGAGATCGAGACCATCCTGGCTAACACGGTGAAACCCCGTCTCTACTAAAAA----TACAAAAA------TTAGCCGGGCATGGTGGCGCACGCCTGTAGTCCCAGCTACAC--GGGAGGCTGAGGCAGGAGAATGGCGTGAACCCGGGAGGCGGAGCTTGCAGTGAGTCGAGATCGCGCCACTGCACTCCAGCCTGGGCG-ACA-GAGCGAAAC--------TCC-GTCTC--

>DY87
GGCCGGGCGCGGTGGCTCACGCCTGTAATCCCAGCACTTTGGGAGGCTGAGACGGGCGGATCATGAGGTCAGGAGATTGAGACCATCCTGGCTAACACGGTGAAACCCCGTCTCTACTAAAAA----TACAAAAA------TTAGCCGGGCATGGTGGCGCGCGCCTGTAGTCCCAGCTACAC--AGGAGGCTGAGGCAGGAGAATGGCGTGAATCCGGGAGGCGGAGCTTGCAGTGAGTCGAGATCGCGCCACTGCACTCCAGCCTGGGCG-ACA-GAGCGAAAC--------TCC-GTCTC--

>DY88
GGCCGGGCGCGGTGGCTCACGCCTGTAATCCCAGCACTTTGGGAGGCCGAGACGGGCGGATCACGAGGTCAGGAGATCGAGACCATCCTGGCTAACACGGTGAAACCCCGTCTCTACTAAAAA----TACAAAAA------TTAGCCGGGCATGGTGGCGCGCGCCTGTAGTCTCAGCTACAC--AGGAGGCTGAGGCAGGAGAATGGCGTGAACCCGGGAGGCGGAGCTTGCAGTGAGTCGAGATCGCGCCACTGCACTCCAGCCTGGGCG-ACA-GAGCGAAAC--------TCC-GTCTC--

>DY89
--------------------GCCTGTAATCCCAGCACTTTGGGAGGCCGAGACGGGCGGATCACGAGGTCAGGAGATCGAGACCATCCTGGCTAACACGGTGAAACCCCGTCTCTACTAAAAA----TACAAAAA------TTAGCCGGGCATGGTGGTGCGCGCCTGTAGTCCCAGCTACAC--GGGAGGCTGAGGCAGGAGAATGGCGTGAACCCGGGAGGCGGAGCTTGCAGTGAGTCGAGATCGCACCACTGCACTCCAGCCTGGGCG-ACA-GAGCGAAAC--------TCC-GTCTC--

>DY90
-----------------------------CCCAGCACTTTGGGAGGCCGAGACGGGCGGATCACGAGGTCAGGAGATCGAGACCATCCTGGCTAACACGGTGAAACCCCGTCTCTACTAAAAA----TACAAAAA------TTAGCCGGGCATGGTGGCGCGTGCCTGTAGTCCCAGCTACAC--AGGAGGCTGAGGCAGGAGAATGGCGTGAACCCGGGAGGCGGAGCTTGCAGTGAGTCGAGATCGCGCCACTGCACTCCAGCCTGGGCG-ACA-GAGCGAAAC--------TCC-GTCTC--

>DY91
AGCCAGGCGCGGTGGCTCACGCCTGTAATCCCAGCACTTTGGGAGGCCGAGACGGGCGGATCACGAGGTCAGGAGATCGAGACCATCCTGGCTAACACGGTGAAACCCCGTCTCTACTAAAAA----TACAAAAA------TTAGCCGGGCATGGTGGCGCGCGCCTGTAGTCCCAGCTACAC--GGGAGGCTGAGGCAGGAGAATGGCGTGAACCCGGGAGGCGGAGCTTGCAGTGAGTCGAGATCGCGCCACTGCACTCCAGCCTGGGCG-ACA-GAGCGAAAC--------TCT-GTCTC--

>DY92
GGCCGGGCGCGGTGGCTCACGCCTGTAATCCCAGCACTTTGGGAGGCCGAGACGGGCGGATCACGAGGTCAGGAGATCGAGACCATCCTGGCTAACACGGTGAAACCCCGTCTCTACTAAAAA----TACAAAAA------TTAGCCGGGCATGGTGGCGCGCGCCTGTAGTCCCAGCTACAC--GGGAGGCTGAGGCAGGAGAATGGCGTGAACCCGGGAGGCGGAGCTTGCAGTGAGTCGAGATCGCGCCACTGCACTCCAGCCTGGGCG-ACA-GAGCGAAAC--------TCC-GTCTC--

>DY94
GGCCGGGCGCGGTGGCTCACGCCTGTAATCCCAGCACTTTGGGAGGCCGAGACGGGCGGATCACGAGGTCAGGAGATCGAGACCATCCTGGCTAACACGGTGAAACCCCGTCTCTACTAAAAA----TACAAAAA------TTAGCCGGGCATGGTGGCGCGCGCCTGTAGTCCCAGCTACAC--GGGAGGCTGAGGCAGGAGAATGGCGTGAACCCGGGAGGCGGAGCTTGCAGTGAGTCGAGATCGCGCCACTGCACTCCAGCCTGGGCG-ACA-GAGCGAAAC--------TCC-GTCTC--

>DY95
GGCCGGGTGCGGTGGCTCACGCCTGTAATCCCAGCACTTTGGGAGGCCGAGACGGGCGGATCACGAGGTCAGGAGATCGAGACCATCCTGGCTAACACGGTGAAACCCCGTCTCTACTAAAAA----TACAAAAA------TTAGCCGGGCATGGTGGCGCGCGCCTGTAGTCCCAGCTACAC--GGGAGGCTGAGGCAGGAGAATGGCGTGAACCCGGGAGGCGGAGCTTGCAGTGAGTCGAGATCGCGCCACTGCACTCCAGCCTGGGCG-ACA-GAGCGAAAC--------TCC-GTCTC--

>DY96
GGCCGGGCGCGGTGGCTCACGCCTGTAATCCCAGCACTTTGGGAGGCCGAGACGGGCGGATCACGAGGTCAGGAGATCGAGACCATCCTGGGTAACACGGTGAAACCCCGTCTCTACTAAAAA----TACAAAAA------TTAGCCGGGCATGGTGGCGCGCGCCTGTAGTCCCAGCTACAC--GGGAGGCTGAGGCAGGAGAATGGCGTGAACCCGGGAGGCGGAGCTTGCAGTGAGTCGAGATCGCGCCACTGCACTCCAGCCTGGGCG-ACA-GAGCGAAAC--------TCC-GTCTC--

>DY97
GGCCGGGCGCGGTGGCTCACGCCTGTAATCCCAGCACTTTGGGAGGCCGAGACGGGCGGATCACGAGGTCAGGAGATCGAGACCATCCTGGCTAACACGGTGAAACCCCGTCTCTACTAAAAA----TACAAAAA------TTAGCCGGGCATGGTGGCGCGCGCCTGTAGTCCCAGCTACAC--GGGAGGCTGAGGCAGGAGAATGGCGTGAACCCGGGAGGCGGAGCTTGCAGTGAGTCGAGATCGTGCCACTGCACTCCAGCCTGGGCG-ACA-GAGCGAAAC--------TCC-GTCTC--

>DY98
GGCCGGGCGCGGTGGCTCACGCCTGTAATCCCAGCACTTTGGGAGGCCGAGACGGGCGGATCACGAGGTCAGGAGATCGAGACCATCCTGGCTAACACGGTGAAACCCCGTCTCTACTAAAAA----TACAAAAA------TTAGCCGGGCATGGTGGCGCGCGCCTGTAGTCCCAGCTACAC--GGGAGGCTGAGGCAGGAGAATGGCGTGAACCCGGGAGGCGGAGCTTGCAGTGAGTCGAGATCGCTCCACTGCACTCCAGCCTGGGCG-ACA-GAGCGAAAC--------TCC-GTCTC--

>DY101
GGCCGGGCGCGGTGGCTCACGCCTGTAATCCCAGCACTTTGGGAGGCCGAGACGGGCGGATCACGAGGTCAGGAGATCGAGACCATCCTGGCTAACACGGTGAAACCCCATCTCTACTAAAAA----TACAAAAA------TTAGCCGGGCATGGTGGCACGCGCCTGTAGTCCCAGCTACAC--GGGAGGCTGAGGCAGGAGAATGGCGTGAACCCGGGAGGCGGAGCTTGCAGTGAGTCGAGATCGCGCCACTGCACTCCAGCCTGGGCG-ACA-GAGCGAAAC--------TCC-GTCTC--

>DY102
------------------------------------CTTTGGGAGGCCGAGACGGGCGGATCACGAGGTCAGGAGATCGAGACCATCCTGGCTAACACGGTGAAACCCCGTCTCTACTAAAAA----TACAAAAA------TTAGCCGGGCATGGTGGCGCGCGCCTGTAGTCCCAGCTACAC--GGGAGGCTGAGGCAGGAGAATGGCGTGAACCCGGGAGGCGGAGCTTGCAGTGAGCCAAGATCGCGCCACTGCACTCCAGCCTGGGCG-ACA-GAGCGAAAC--------TCC-GTCTC--

>DY103
GGCCGGGCGCGGTGGCTCATGCCTGTAATCCCAGCACTTTGGGAGGCCGAGACGGGCGGATCACGAGGTCAGGAGATCGAGACCATCCTGGCTAACACGGTGAAACCCCGTCTCTACTAAAAA----TACAAAAA------TTAGCCGGGCATGGTGGCGCGTGCCTGTAGTCCCAGCTACAC--GGGAGGCTGAGGCAGGAGAATGGCGTGAACCCGGGAGGCGGAGCTTGCAGTGAGTCGAGATCGCGCCACTGCACTCCAGCCTGGGCG-ACA-GAGCGAAAC--------TCC-GTCTC--

>DY104
GGCCGGGCGCGGTGGCTCACGCCTGTAATCCCAGCACTTTGGGAGGTCGAGACGGGCGGATCACGAGGTCAGGAGATCGAGACCATCCTGGCTAACACGGTGAAACCCCGTCTCTACTAAAAA----TACAAAAA------TTAGCCGGGCATGGTGGCGCGCGCCTGTAGTCCCAGCTACAC--GGGAGGCTGAGGCAGGAGAATGGCGTGAACCCGGGAGGCGGAGCTTGCAGTGAGTCTAGATCGCGCCACTGCACTCCAGCCTGGGCG-ACA-GAGCGAAAC--------TCG-GTCTC--

>DY106
GGCCGGGCGCGGTGGCTCACGCCTGTAATCCCAGCACTTTGGGAGGCCGAGACGGGCGGATCACGAGGTCAGGAGATCGAGACCATCCTGGCTAACACGGTGAAACCCCGTCTCTACTAAAAA----TACAAAAAA-----TTAGCCGGGCATGGTGGCGCGCGCCTGTAGTCCCAGCTACAC--GGGAGGCTGAGGCAGGAGAATGGCGTGAACCCGGGAGGCGGAGCTTGCAGTGAGTCGAGATCGCGCCACTGCACTCCAGCCTGGGCG-ACA-GAGCGAAAC--------TCC-GTCTC--

>DY107
GGCCGGGCACGGTGGCTCACGCCTGTAATCCCAGCACTTTGAGAGGCCAAGACGGGCGGATCACGAGGTCAGGAGATTGAGACCATCCTGGCTAACACGGTGAAACCCCGTCTCTACTAAAAA----TACAAAAA------TTAGCCGGGCATGGTGGCGCACGCCTGTAGTCCCAGCTACAC--GGGAGGCTGAGGCAGGAGAATGGCGTGAACCCGGGAGGCGGAGCTTGCAGTGAGTCGAGATCGCGCCACTGCACTCCAGCCTGGGCG-ACA-GAGCGAAAC--------TCC-GTCTC--

>DY108
GGCCGGGCGCAGTGGCTCACACTTGTAATCCCAGCTCTTTGGGAGGCCAAGGCGAGCGGATCACCAGGTCAGGAGATCGAGACCATCCTGGCTAACACGGTGAAACCCCGTCTCTACTAAAAA----TACAAAAA------TTAGCCGGGCATGGTGGCGCGCGCCTGTAGTCCCAGCTACAC--GGGAGGCTGAGGCAGGAGAATGGCGTGAACCCGGGAGGCGGAGCTTGCAGTGAGTCGAGATCGCGCCACTGCACTCCAGCCTGGGCG-ACA-GAGCGAAAC--------TCC-GTCTC--

>DY109
GGCCGGGCGCGGTGGCTCACGCCTGTAATCCCAGCACTTTGGGAGGCCGAGACGGGCGGATCACGAGGTCAGGAGATCGAGACCATCCTGGCTAACACGGTGAAACCCCGTCTCTACTAAAAA----TACAAAAA------TTAGCCGGGCATGGTGGCGCGCACCTGTAGTCCCAGCTACAC--GGGAGGCTGAGGCAGGAGAATGGCGTGAACCAGGGAGGCGGAGCTTGCAGTGAGTCGAGATCGCGCCACTGCACTCCAGCCTGGGCG-ACA-GAGCGAAAC--------TCC-GTCTC--

>DY110
GGCCGGGCGCGGTGGCTCACGCCTGTAATCCCAGCACTTTGGGAGGCCGAGACGGGCGGATCACGAGGTCAGGAGATCGAGACCATCCTGGCTAACACGGTGAAACCCCGTCTCTACTAAAAA----TACAAAAA------TTAGCCGGGCATGGTGGCGCGCGCCTGTAGTCCCAGCTACAC--GGGAGGCTGAGGCAGGAGAATGGCGTGAACCCGGGAGGCGGAGCTTGCAGTGAGTCGAGATCGCGCCACTGCACCACAGCCTGGGCG-ACA-GAGCGAAAC--------TCC-GTCTC--

>DY111
GGCCGGGCGCGGTGGCTCACGCCTGTAATCCCAGCACTTTGGGAGGCCGAGACGGGCGGATCACGAGGTCAGGAGATCGAGACCATCCTGGCTAACACGGTGAAACCCCGTCTCTACTAAAAA----TACAAAAA------TTAGCCGGGCATGGTGGCGCGTGCCTGTAGTCCCAGCTACAC--AGGAGGCTGAGGCAGGAGAATGGCGTGAACCCGGGAGGCGGAGCTTGCAGTGAGTCGAGATCGCGCCACTGCACTCCAGCCTGGGCG-ACA-GAGCGAAAC--------TCC-GTCTC--

>DY113
GGCCGGGCGCGGTGGCTCACGCCTGTAATCCCAGCACTTTGGGAGGCCGAGACGGGCGGATCACGAGGTCAGGAGATCGAGACCATCCTGGCTAACACGGTGAAACCCCGTCTCTACTAAAAA----TACAAAAA------TTAGCCGGGCATGGTGGCGCGCGCCTGTAGTCCCAGCTACAC--GGGAGGCTGAGGCAGGAGAATGGCGTGAACCCGGGAGGCGGAGCTTGCAGTGAGTCGAGATCGCGCCACTGCACTCCAGCCTGGGCG-ACA-GAGCGAAAC--------TCC-GTCTC--

>DY114
AGCCGGGCGCGGTGGCTCACGCCTGTAATCCCAGCACTTTGGGAGGCCGAGACGGGCGGATCACGAGGTCAGGAGATCGAGACCATCCTGGCTAACACGGTGAAACCCCGTCTCTACTAAAAA----TACAAAAA------TTAGCCGGGCATGGTGGTGCGCGCCTGTAGTCCCAGCTACAC--GGGAGGCTGAGGCAGGAGAATGGCGTGAACCCGGGAGGCGGAGCTTGCAGTGAGTCGAGATCGCGCCACTGCACTCCAGCCTGGGCG-ACA-GAGCGAAAC--------TCC-GTCTC--

>DY115
GGCCGGGCGCGGTGGCTCACGCCTGTAATCCCAGCACTTTGGGAGGCTGAGACGGGCGGATCACGAGGTCAGGAGATCGAGACCATCCTGGCTAACACGGTGAAACCCCGTCTCTACTAAAAA----TACAAAAA------TTAGCCGGGCATGGTGGCGGGCGCCTGTAGTCCCAGCTACAC--GGGAGGCTGAGGCAGGAGAATGGCGTGAACCCGGGAGGCGGAGCTTGCAGTGAGTCGAGATCGCGCCACTGCACTCCAGCCTGGGCG-ACA-GAGCGAAAC--------TCC-GTCTC--

>DY116
GGCCGGGCACGGTGGCTCACGCCTGTAATCCCAGCACTGTGGGAGGCCGAGACGGGCGGATCACGAGGTCAGGAGATCGAGACTATCCTGGCTAACACGGTGAAACCCCGTCTCTACTAAAAA----TACAAAAA------TTAGCCGGGCATGGTGGCGCGCGCCTGTAGTCCCAGCTACAC--GGGAGGCTGAGGCAGGAGAATGGCGTGAACCCGGGAGGCGGAGCTTGCAGTGAGTCGAGATCGCGCCACTGCACTCCAGCCTGGGCG-ACA-GAGCGAAAC--------TCC-GTCTC--

>DY117
GGCCGGGCGCGGTGGCTCACGCCTGTAATCCCAGCACTTTGGGAGGCCGAGACGGGCGGATCACGAGGTCAGGAGATCGAGACCATCCTGGCTAACACGGTGAAACCCCGTCTCTACTAAAAA----TACAAAAA------TTAGCCGGGCATGGTGGCGCGTGCCTGTAGTCCCAGCTACAC--AGGAGGCTGAGGCAGGAGAATGGCGTGAACCCGGGAGGCGGAGCTTGCAGTGAGTCGAGATCGCGCCACTGCACTCCAGCCTGGGCG-ACA-GAGCGAAAC--------TCC-GTCTC--

>DY118
GGCCGGGCGCAGTGGCTCACGCCTGTAATCCCAGCACTTTGGGAGGCCGAGACGGGCGGATCACGAGGTCAGGAGATCGAGACCATCCTGGCTAACACGGTGAAACCCCGTCTCTACTAAAAA----TACAAAAA------TCAGCCGGGCATGGTGGCGCGTGCCTGTAGTCCCAGCTACAC--GGGAGGCTGAGGCAGGAGAATGGCGTGAACCCGGGAGGCGGAGCTTGCAGTGAGTCGAGATCGCGCCACTGCACTCCAGCCTGGGCG-ACA-GAGCGAAAC--------TCC-GTCTC--

>DY119
GGCCGGGCGCAGTGGCTCACGCCTGTAATCCCAGCACTTTGGGAGGCCGAGACGGGCGGATCACGAGGTCAGGAGATCGAGACCATCCTGGCTAACACGGTGAAACCCCGTCTCTACTAAAAA----TACAAAAA------TTAGCCGGGCATGGTGGCGCGTGCCTGTAGTCCCAGCTACAC--GGGAGGCTGAGGCAGGAGAATGGCGTGAACCCGGGAGGCGGAGCTTGCAGTGAGTCGAGATCGCGCCACTGCACTCCAGCCTGGGCA-ACA-GAGCGAAAC--------TCC-GTCTC--

>DY120
GGCCGGGCGTGGTGGCTCACGCCTGTAATCCCAGCACTTTGGGAGGCTGAGACGGGCGGATCACGAGGTCAGGAGATCGAGACCATCCTGGCTAACATGGTGAAACCCCGTCTCTACTAAAAA----TACAAAAA------TTAGCCGGGCATGGTGGCGCGCGCCTGTAGTCCCAGCTACAC--GGGAGGCTGAGGCAGGAGAATGGCGTGAACCCGGGAGGCGGAGCTTGCAGTGAGTCGAGATCGCGCCACTGCACTCCAGCCTGGGCG-ACA-GAGCAAAAC--------TCC-GTCTC--

>DY121
GGCCGGGCGCGGTGGCTCACGCCTGTAATCCCAGCACTTTGGGAGGCCGAGACGGGCAGATCACGAGGTCAGGAGATCGAGACCATCCTGGCTAACACGGTGAAACCCCGTCTCTACTAAAAA----TACAAAAA------TTAGCCGGGCATGGTGGCGCGCGCCTGTAGTCCCAGCTACAC--GGGAGGCTGAGGCAGGAGAATGGCGTGAACCCGGGAGGCGGAGCTTGCAGTGAGTCGAGATCGCGCCACTGCACTCCAGCCTGGGCG-ACA-GAGCGAAAC--------TCC-GTCTC--

>DY122
----------------------------------CACTTTGGGAGGCCGAGACGGGCGGATCACGAGGTCAGGAGATCGAGACCATCCTGGCTAACACGGTGAAACCCCGTCTTTACTAAAAA----TACAAAAA------TTAGCCGGGCATGGTGGCGCGCGCCTGTAGTCCCAGCTACAC--GGGAGGCTGAGGCAGGAGAATGGCGTGAACCCGGGAGGCGGAGCTTGCAGTGAGTCGAGATCGCGCCACTGCACTCCAGCCTGGGCG-ACA-GAGCGAAAC--------TCC-GTCTC--

>DY123
GGCCGGGCGCGGTGGCTCACGCCTGTAATCCCAGCACTTTGGGAGGCTGAGACGGGCGGATCACGAGGTCAGGAGATCGAGACCATCCTGGCTAACACGGTGAAACCCCGTCTCTACTAAAAA----TACAAAAA------TTAGCCGGGCATGGTGGCGCACGCCTGTAGTCCCAGCTACAC--GGGAGGCTGAGGCAGGAGAATGGCGTGAACCCGGGAGGCGGAGCTTGCAGTGAGTCGAGATCGCGCCACTGCACTCCAGCCTGGGCG-ACA-GAGCGAAAC--------TCC-GTCTC--

>DY124
GGCCGGGCGCGGTGGCTCACGCCTGTAATCCCAGCACTTTGGGAGGCCGAGACGGGCGGATCACGAGGTCAGGAGATCGAGACCATCCTGGCTAACACGGTGAAACCCCGTCTCTACTAAAAA----TACAAAAA------TTAGCCGGGCATGGTGGCGCGTGCCTGTAGTCCCAGCTACAC--GGGAGGCTGAGGCAGGAGAATGGCGTGAACCCGGGAGGCGGAGCTTGCAGTGAGTCGAGATCGCGCCACTGCACTCCAGCCTGGGCG-ACA-GAGTGAAAC--------TCC-GTCTC--

>DY125
GGCCGGGCGCGGTGGCTCACGCCTGTAATCCCAGCACTTTGGGAGGCCGAGACGGGCGGATCACGATGTCAGCAGATCGAGACCATCCTGGCTAACACGGTGAAACCCCGTCTCTACTAAAAA----TACAAAAA------TTAGCCGGGCATGGTGGCGCGCGCCTGTAGTCCCAGCTACAC--GGGAGGCTGAGGCAGGAGAATGGCGTGAACCCGGGAGGCGGAGCTTGCAGTGAGTCGAGATCGCGCCACTGCACTCCAGCCTGGGCG-ACA-GAGCGAAAC--------TCC-GTCTC--

>DY127
GGCCGGGCGCGGTGGCTCAAGCCTGTAATCCCAGCACTTTGGGAGGCCGAGACGGGCGGATCACGAGGTCAGGAGATCGAGACCATCCTGGCTAACACGGTGAAACCCCGTCTCTACTAAAAA----TACAAAAA------TTAGCCGGGCATGGTGGCGCGCGCCTGTAGTCCCAGCTACAC--GGGAGGCTGAGGCAGGAGAATGGCGTGAACCCGGGAGGCGGAGCTTGCAGTGAGTCGAGATCGCGCCACTGCACTCCAGCCTGGGTG-ACA-GAGTGAAAC--------TCC-GTCTC--

>DY128
GGACGGGCGCGGTGGCTCACGCCTGTAATCCCAGCACTTTGGGAGGCCGAGACGGGCGGATCACGAGGTCAGGAGATCGAGACCATCCTGGCTAACACGGTGAAACCCCGTCTCTACTAAAAA----TACAAAAA------TTAGCCAGGCATGGTGGCGCGCGCCTGTAGTCCCAGCTACAC--GGGAGGCTGAGGCAGGAGAATGGCGTGAACCCGGGAGGCGGAGCTTGCAGTGAGTCGAGATCGCGCCACTGCACTCCAGCCTGGGCG-ACA-GAGCGAAAC--------TCC-GTCTC--

>DY129
GGCCGGGCGCGGTGGCTCACGCCTGTAATCCCAGCACTTTGGGAGGCCGAGACGGGCGGATCACGAGGTCAGGAGATCGAGACCATCCTGGCTAACACGGTGAAACCCCGTCTCTACTAAAAA----TACAAAAA------TTAGCCGGGCATGGTGGCGCGCGCCTGTAGTCCCAGCTACAC--GGGAGGCTGAGGCAGGAGAATGGCGTGAACCCGGGAGGCGGAGCTTGCAGTGAGTCGAGATCGCGCCACTGCACTCCAGCCTGGGCG-ACA-GAGTGAAAC--------TCC-GTCTC--

>DY130
GGCCGGGCGCGGTGGCTCACGCCTGTAATCCCAGCACTTTGGGAGGCCGAGACGGGCGGATCACGAGGTCAGGAGATCGAGACCATCCTGGCTAACACGGTGAAACCCCGTCTCTACTAAAAA----TACAAAAA------TTAGCCGGGCATGGTGGCGCACGCCTGTAGTCCCAGCTACAC--GGGAGGCTGAGGCAGGAGAATGGCGTGAACCCGGGAGGCGGAGCTTGCAGTGAGTCGAGATCGCGCCACTGCACTCCAGCCTGGGCG-ACA-GAGCGAAAC--------TCT-GTCTC--

>DY131
GGCCGGGCGCGGTGGCTCACGCCTGTAATCCCAGCACTTTGGGAGGCCGAGACGGGCGGATCACGAGGTCAGGAGATCGAGACCATCCTGGCTAACACGGTGAAACCCCGTCTCTACTAAAAA----TACAAAAA------TTAGCCGGGCATGGTGGCGCGCTCCTGTAGTCCCAGCTACAC--GGGAGGCTGAGGCAGGAGAATGGCGTGAACCCGGGAGGCGGAGCTTGCAGTGAGTCGAGATCGCGCCACTGCACTCCAGCCTGGGCG-ACA-GAGCGAAAC--------TCC-GCCTC--

>DY132
GGCCGGGCGCGGTGGCTCACGCCTGTAATCCCAGCACTTTGGGAGGCCGAGACGGGCGGATCACGAGGTCAGGAGATCGAGACCATCCTGGCTAACACGGTGAAACCCCATCTCTACTAAAAA----TACAAAAA------TTAGCCGGGCATGGTGGCGCGCGCCTGTAGTCCCAGCTACAC--GGGAGGCTGAGGCAGGAGAATGGCGTGAACCCGGGAGGCGGAGCTTGCAGTGAGTCGAGATCGCGCCACTGCACTCCAGCCTGGGCG-ACA-GAGCGAAAC--------TCC-GCCTC--

>DY133
GGCCGGGCGCGGTGGCTCACGCCTGTAATCCCAGCACTTTGGGAGGCCGAGACGGGCGGATCACGAGGTCAGGAGATCGAGACCATCCTGGCTAACACGGTGAAACCCCGTCTCTACTAAAAA----TACAAAAA------TTAGCCGGGCATGGTGGCGCGCGCCTGTAGTCCCAGCTACAC--CGGAGGCTGAGGCAGGAGAATGGCGTGAACCCGGGAGGCGGAGCTTGCAGTGAGTCGAGATCGCGCCACTGCACTCCAGCCTGGGCG-ACA-GAGCGAAAC--------TCC-GCCTC--

>DY134
GGCCGGGCGCGGTGGCTCACGCCTGTAATCCCAGCACTTTGGGAGGCCGAGACGGGCGGATCACGAGGTCAGGAGATCGAGACCATCCTGGCTAACACGGTGAAACCCCGTCTCTACTAAAAA----CACAAAAA------TTAGCCGGGCATGGTGGCGCGCGCCTGTAGTCCCAGCTACAC--GGGAGGCTGAGGCAGGAGAATGGCGTGAACCCGGGAGGCGGAGCTTGCAGTGAGTCGAGATCGCGCCACTGCACTCCAGCCTGGGCG-ACA-GAGCGAGAC--------TCT-GTCTC--

>DY135
------------TGGCTCACGCCTGTAATCCCAGCACTTTGGGAGGCCGAGACGGGCGGATCATGAGGTCAGGAGATCGAGACCATCCTGGCTAACACGGTGAAACCCCGTCTCTACTAAAAA----TACAAAAA------TTAGCCGGGCATGGTGGCGCGCGCCTGTAGTCCCAGCTACAC--GGGAGGCTGAGGCAGGAGAATGGCGTGAACCCGGGAGGCGGAGCTTGCAGTGAGTCGAGATCGCGCCACTGCACTCCAGCCTGGGCG-ACA-CAGCGAAAC--------TCC-GTCTC--

>DY136
------------------------------------CTTTGGGAGGCCGAGACGGGCGGATCACGAGGTCAGGAGATCGAGACCACCCTGGCTAACACGGTGAAACCCCGTCTCTACTAAAAA----TACAAAAA------TTAGCCGGGCATGGTGGCGCGCGCCTGTAGTCCCAGCTACAC--GGGAGGCTGAGGCAGGAGAATGGCGTGAACCCGGGAGGCGGAGCTTGCAGTGAGTCGAGATTGCGCCACTGCACTCCAGCCTGGGCG-ACA-GAGCGAAAC--------TCC-GTCTC--

>DY137
GGCCGGGCGCGGTGGCTCACGCCTGTAATCCCAGCACTTTGGGAGGCCGAGACGGGCGGATCACGAGGTCAGGAGATAGAGACCATCCTGGCTAACACGGTGAAACCCCGTCTCTACTAAAAA----TACAAAAA------TTAGCCGGGCATGGTGGCGCGTGCCTGTAGTCCCAGCTACAC--GGGAGGCTGAGGCAGGAGAATGGCGTGAACCCGGGAGGCGGAGCTTGCAGTGAGTCGAGATCGCGCCACTGCACTCCAGCCTGGGCG-ACA-GAGCGAAAC--------TCC-GTCTC--

>DY138
GGCCGGGCGCGGTGGCTCACGCCTGTAATCCCAGCACTTTGGGAGGCCGAGACGGGCGGATCACGAGGTCAGGAGATCGAGACCATCCTGGCTAACACGGTGAAACCCCGTCTCTACTAAAAA----TACAAAAA------TTAGCCGGGCATGGTGGCGCGTGCCTGTAGTCCCAGCTACAC--AGGAGGCTGAGGCAGGAGAATGGCGTGAACCCGGGAGGCGGAGCTTGCAGTGAGTCGAGATCGCGCCACTGCACTCCAGCCTGGGCG-ACA-GAGCGAAAC--------TCC-GTCTC--

>DY139
GGCCGGGCGCGGTGGCTCACGCCTGTAATCCCAGCACTTTGGGAGGCCGAGACGGGCGGATCACGAGGTCAGGAGATCGAGACCATCCTGGCTAACACGGTGAAACCCCGTCTCTACTAAAAA----TACAAAAA------TTAGCCGGGCATGGTGGCGCGTGCCTGTAGTCCCAGCTACAC--AGGAGGCTGAGGCAGGAGAATGGCGTGAACCCGGGAGGCGGAGCTTGCAGTGAGTCGAGATCGCGCCACTGCACTCCAGCCTGGGCG-ACA-GAGCGAAAC--------TCC-GTCTC--

>DY140
------------------------------------CTTTGGGAGGCCGAGACGGGCGGATCACAAGGTCAGGAGATCGAGACCATCCTGGCTAACACGGTGAAACCCCGTCTCTACTAAAAA----TACAAAAA------TTAGCCGGGCATGGTGGCGCGCGCCTGTAGTCCCAGCTACAC--GGGAGGCTGAGGCAGGAGAATGGCGTGAACCCGGGAGGCGGAGCTTGCCGTGAGTCGAGATCGCGCCACTGCACTCCAGCCTGGGCG-ACA-GAGCGAAAC--------TCC-GTCTC--

>DY141
GGCCGGGCGTGGTGGCTCACGCCTGTAATCCCAGCACTTTGGGAGGCCGAGACGGGCGGATCACGAGGTCAGGAGATCGAGACCATCCTGGCTAACACGGTGAAACCCCGTCTCTACTAAAAA----TACAAAAA------TTAGCCGGGCATGGTGGCGCGCGCCTGTAGTCCCAGCTACAC--GGGAGGCTGAGGCAGGAGAATGGCGTGAACCCGGGAGGCGGAGCTTGCAGTGAGTCGAGATCGCGCCACTGCACTCCAGCCTGGGCG-ACA-GAGCGAAAC--------TCC-GCCTC--

>DY142
GGCCGGGCGCGGTGGCTCACGCCTGTAATCCCAGCACTTTGGGAGGCCGAGACGGGCGGATCACGAGGTCAGGAGATCGAGACCATCCTGGCTAACACGGTGAAACCCCGTCTCTACTAAAAA----TACAAAAA------TTAGCCGGGCATGGTGGCGCGCGCCTGTAGTCCCAGCTACAC--GGGAGGCTGAGGCAGGAGAATGGCGTGAACCCGGGAGGCGGAGCTTGCAGTGAGTCGAGATCGCGCCACTGCACTCCAGCCTGGGCG-ACA-GAGCGAAAC--------TCC-GTCTC--

>DY143
GGCCGGGCGCGGTGGCTCACGCCTGTAATCCCAGCACTTTGGGAGGCCGAGACGGGCGGATCACGAGGTCAGGAGATCGAGACCATCCTGGCTAACACGGTGAAACCCCGTCTCTACTAAAAA----TACAAAAA------TTAGCCGGGCATGGTGGCGCGCGCCTGTAGTCCCAGCTACAC--GGGAGGCTGAGGCAGGAGAATGGCGTGAACCCGGGAGGCGGAGCTTGCAGTGAGTCGAGATCGCGCCACTGCACTCCAGCCTGGGAG-ACA-GAGCGAAAC--------TCC-GTCTC--

>DY144
GGCCGGGCGCGGTGGCTCACGCCTGTAATACCAGCACTTTGGGAGGCCGAGACGGGCGGATCACGAGGTCAGGAGATCGAGACCATCCTGGCTAACACGGTGAAACCCCGTCTCTACTAAAAA----TACAAAAA------TTAGCCGGGCATGGTGGCGCGTGCCTGTAGTCCCAGCTACAC--AGGAGGCTGAGGCAGGAGAATGGCGTGAACCCGGGAGGCGGAGCTTGCAGTGAGTCGAGATCGCGCCACTGCACTCCAGCCTGGGCG-ACA-GAGCGAAAC--------TCC-GTCTC--

>DY145
GGCCGGGCGCGGTGGCTCACGCCTGTAATCCCAGCACTTTGGGAGGCCGAGACGGGCGGATCACGAGGTCAGGAGATCGAGACCATCCTGGCTAACACGGTGAAACCCCGTCTCTACTAAAAA----TACAAAAA------TTAGCCGGGCATGGTGGCGCGCGCCTGTAGTCCCAGCTACAC--GGGAGGCTGAGGCAGGAGAATGGCGTGAACCCGGGAGGCGGAGCTTGCAGTGAGTCGAGATCGCGCCACTGCACTCCAGCCTGGGCG-ACA-GAGCGAAAC--------TCC-GTCTC--

>DY146
GGCCGGGCGCGGTGGCTCACGCCTGTAATCCCAGCACTTTGGGAGGCCGAGACGGGGGGATCACGAGGTCAGGAGATCGAGACCATCCTGGCTAACACGGTGAAACCCCGTCTCTACTAAAAA----TACAAAAA------TTAGCCGGGCATGGTGGCGCGCGCCTGTAGTCCCAGCTACAC--GGGAGGCTGAGGCAGGAGAATGGCGTGAACCCGGGAGGCGGAGCTTGCAGTGAGTCGAGATCGCGCCACTGCACTCCAGCCTGGGCG-ACA-GAGCGAAAC--------TCC-GTCTC--

>DY147
GGCCGGGCGCGGTGGCTCACGCCTGTAATCCCAGCACTTCGGGAGGCCGAGACGGGCGGATCACGAGGTCAGGAGATCGAGACCATCCTGGCTAACACGGTGAAACCCCGTCTCTACTAAAAA----TACAAAAA------TTAGCCGGGCGTGGTGGCGCGCGCCTGTAGTCCCAGCTACAC--GGGAGGCTGAGGCAGGAGAATGGCGTGAACCCGGGAGGCGGAGCTTGCAGTGAGTCGAGATCGCGCCACTGCACTCCAGCCTGGGCG-ACA-GAGCGAAAC--------TCC-GTCTC--

>DY148
GGCCGGGCGCGGTGGCTCACGCCTGTAATCCCAGCACTTTGGGAGGCCGAGACGGGCGGATCACGAGGTCAGGAGATCGAGACCATCCTGGCTAACACGGTGAAACCCCGTCTCTACTAAAAA----TACAAAAA------TTAGCCGGGCATGGTGGCGCGCGCCTGTAGTCTCAGCTACAC--GGGAGGCTGAGGCAGGAGAATGGCGTGAACCCGGGAGGCGGAGCTTGCAGTGAGTCGAGATCGCGCCACTGCACTCCAGCCTGGGCG-ACA-GAGCGAAAC--------TCC-GTCTC--

>DY149
GGCCGGGCGCGGTGGCTCACGCCTGGAATCCCAGCACTTTGGGAGGCCGAGACGGGCGGATCACGAGGTCAGGAGATCGAGACCATCCTGGCTAACACGGTGAAACCCCGTCTCTACTAAAAA----TACAAAAA------TTAGCCGGGCATGGTGGCGCGTGCCTGTAGTCCCAGCTACAC--AGGAGGCTGAGGCAGGAGAATGGCGTGAACCCGGGAGGCGGAGCTTGCAGTGAGTCGAGATCGCGCCACTGCACTCCAGCCTGGGCG-ACA-GAGCGAAAC--------TCC-GTCTC--

>DY150
GGCCGGGCGCGGTGGCTCACGCCTGTAATCCCAGCACTTTGGGAGGCCGAGACGGGCGGATCACGAGGTCAGGAGATCGAGACCATGCTGGCTAACACGGTGAAACCCCGTCTCTACTAAAAA----TACAAAAA------TTAGCCGGGCATGGTGGCGCGTGCCTGTAGTCCCAGCTACAC--GGGAGGCTGAGGCAGGAGAATGGCGTGAACCCGGGAGGCGGAGCTTGCAGTGAGTCGAGATCGCGCCACTGCACTCCAGCCTGGGCG-ACA-GAGCGAAAC--------TCC-GTCTC--

>DY151
GGCCGGGCGCGGTGGCTCACGCCTGTAATCCCAGCACTTTGGGAGGCCGAGACGGGCGGATCACGAGGTCAGGAGATCGAGACCATCCTGGCTAACACGGTGAAACCCCGTCTCTACTAAAAA----TACAAAAA------TTAGCCGGGCATGGTGGCGCGCGCCTGTAGTCCCAGCTACAC--GGGAGGCTGAGGCAGGAGAATGGCGTGAACCCGGGAGGCGGAGCTTGCAGTGAGTCGAGATCGCGCCACTGCACTCCAGCCTGGGCG-ACA-GAGCGAAAC--------TCC-GTCTC--

>DY152
GGCCGGGCGCGGTGGCTCACGCCTGTAATCCCAGCACTTTGGGAGGCCGAGACGGGCGGATCACGAGGTCAGGAGATCGAGACCATCCTCGCTAACACGGTGAAACCCCGTCTCTACTAAAAA----TACAAAAA------TTAGCCGGGCATGGTGGCGCGCGCCTGTAGTCCCAGCTACAC--GGGAGGCTGAGGCAGGAGAATGGCGTGAACCCGGGAGGCGGAGCTTGCAGTGAGTCGAGATCGCGCCACTGCACTCCAGCCTGGGCG-ACA-GAGCGAAAC--------TCC-GTCTC--

>DY153
GGCCGGGCGCGGTGGCTCACGCCTGTAATCCCAGCACTTTGGGAGGCCGAGACGGGCGGATCACGAGGTCAGGAGATCGAGACCATCCTGGCTAACACGGTGAAACCCCGTCTCTACTAAAAA----TACAAAAA------TTAGCCGGGCATGGTGGCGCGTGCCTGTAGTCCCAGCTACAC--GGGAGGCTGAGGCAGGAGAATGGCGTGAACCCGGGAGGCGGAGCTTGCAGTGAGTCGAGATCGCGCCACTGCACTCCAGCCTGGGCG-ACA-GAGCGAAAC--------TCC-GTCTC--

>DY154
GGCCGGGCGCGGTGGCTCACGCCTGTAATCCCAGCACTTTGGGAGGCCGAGACGGGCGGATCACGAGGTCAGGAGATCGAGACCATCCTGGCTAACACGGTGAAACCCCGTCTCTACTAAAAA----TACAAAAA------TTAGCCGGGCATGGTGGCGCGCGCCTGTAGTCCCAGCTACAC--GGGAGGCTGAGGCAGGAGAATGGCGTGAACCCGGGAGGCGGAGCTTGCAGTGAGTCGAGATCGCGCCACTGTACTCCATCCTGGGCG-ACA-GAGCGAAAC--------TAC-GTCTC--

>DY155
GGCCGGGCGCGGTGGCTCACGCCTGTAATCCCAGCACTTTGGGAGGCCGAGACGGGCGGATCACGAGGTCAGGAGATCGAGACCATCCTGGCTAACACGGTGAAACCCCGTCTCTACTAAAAA----TACAAAAA------TTAGCCGGGCATGGTGGCGCGCGCCTGTAGTCCCAGCTACAC--GGGAGGCTGAGGCAGGAGAATGGCGTGAACCCGGGAGGCGGAGCTTGCAGTGAGTCGAGATCGCGCCACTGCACTCCAGCCTGGGCG-ACA-GAGCGAAAC--------TCC-GTCTC--

>DY156
GGCCGGGCGCGGTGGCTCACGCCTGTAATCCCAGCACTTTGGGAGGCCGAGACGGGCGGATCACGAGGTCAGGAGATCGAGACCATCCTGGCTAACACGGTGAAACCCCGTCTCTACTAAAAA----TACAAAAA------TTAGCCGGGCATGGTGGCGCGCGCCTGTAGTCCCAGCTACAC--GGGAGGCTGAGGCAGGAGAATGGCGTGAACCCGGGAGGCGGAGCTTGCAGTGAGTCGAGATCGCGCCACTGCACTCCAGCCTGGGCG-ACA-GAGCGAAAC--------TCC-GTCTC--

>DY157
GGCCGGGCGCGGTGGCTCACGCCTGTAATCCCAGCACTTTGGGAGGCCGAGACGGGCGGATCACGAGGTCAGGAGATCGAGACCATCCTGGCTAACACGGTGAAACCCCGTCTCTACTAAAAA----TACAAAAA------TTAGCCGGGCATGGTGGCGCGCGCCTGTAGTCCCAGCTACAC--GGGAGGCTGAGGCAGGAGAATGGCGTGAACCCGGGAGGCGGAGCTTGCAGTGAGTCGAGATCGCGCCACTGCACTCCAGCCTGGGCG-ACA-GAGCGAAAC--------TCC-GTCTC--

>DY158
AGCCGGGCGCGGTGGCTCACGCCTGTAATCCCAGCACTTTGGGAGGCCGAGACGGGCGGATCACGAGGTCAGGAGATCGAGACCATCCTGGCTAACACGGTGAAACCCCGTCTCTACTAAAAA----TACAAAAA------TTAGCTGGGCATGGTGGCGCGCGCCTGTAGTCCCAGCTACAC--GGGAGGCTGAGGCAGGAGAATGGCGTGAACCCGGGAGGCGGAGCTTGCAGTGAGTCGAGATCGCGCCACTGCACTCCAGCCTGGGCG-ACA-GAGCGAAAC--------TCC-GTCTC--

>DY159
GGCCGGGCGCGGTGGCTCACGCCTGTAATCCCAGCACTTTGGGAGGCCGAGACGGGCGGATCACGAGGTCAGGAGATCGAGACCATCCTGGCTAACACGGTGAAACCCCATCTCTACTAAAAA----TACAAAAA------TTAGCCGGGCATGGTGGCGCGCGCCTGTAGTCCCAGCTACAC--GGGAGGCTGAGGCAGGAGAATGGCGTGAACCCGGGAGGCGGAGCTTGCAGTGAGTCGAGATCGCGCCACTGCACTCCAGCCTGGGCG-ACA-GAGCGAAAC--------TCC-GTCTC--

>DY160
-------------------------------------------AGGCCGAGACGGGCAGATCACGAGGTCAGGAGATCGAGACCATCCTGGCTAACACGGTGAAACCCCGTCTCTACTAAAAA----TACAAAAA------TTAGCCGGGCATGGTGGCGCGCGCCTGTAGTCCCAGCTACAC--GGGAGGCTGAGGCAGGAGAATGGCGTGAACCCGGGAGGCGGAGCTTGCAGTGAGTCGAGATCGCGCCACCGCACTCCAGCCTGGGCG-ACA-GAGCGAAAC--------TCC-GTCTC--

>DY161
GGCCGGGCGCGGTGGCTCACGCCTGTAATCCCAGCACTTTGGGAGGCCGAGACGGGCGGATCACGAGGTCAGGAGATCGAGACCATCCTGGCTAACACGGTGAAACCCCGTCTCTACTAAAAA----TACAAAAA------TTAGCCGGGCATGGTGGCGTGCGCCTGTAGTCCCAGCTACTC--GGGAGGCTGAGGCAGGAGAATGGCGTGAACCCGGGAGGCGGAGCTTGCAGTGAGTCGAGATCGCGCCACTGCACTCCAGCCTGGGCG-ACA-GAGCGAAAC--------TCC-GTCTC--

>DY162
GGCCGGGCGCGGTGGCTCACGCCTGTAATCCCAGCACTTTGGGAGGCCGAGACGGGCGGATCACGAGGTCAGGAGATCGAGACCATCCTGGCTAACACGGTGAAACCCCGTCTCTACTAAAAA----TACAAAAA------TTAGCCGGGCATGGTGGCGCGCGCCTGTAGTCCCAGCTACAC--GGGAGGCTGAGGCAGGAGAATGGCGTGAACCCGGGAGGCGGAGCTTGCAGTGAGCCGAGATCCCGCCACTGCACTCCAGCCTGGGCG-ACA-GAGCGAAAC--------TCC-GTCTC--

>DY163
GGCCGGGCGCGGTGGCTCACGCCTGTAATCCCAGCACTTTGGGAGGCCGAGACGGGCGGATCACGAGGTCAGGAGATCGAGACCATCCTGGCTAACACGGTGAAACCCCGTCTCTACTAAAAA----TACAAAAA------TTAGCCGGGCATGGTAGCGCGCCCCTGTAGTCCCAGCTACAC--GGGAGGCTGAGGCAGGAGAATGGCGTGAACCCGGGAGGCGGAGCTTGCAGTGAGTCGAGATCGCGCCACTGCACTCCAGCCTGGGCG-ACA-GAGCGAAAC--------TCC-GTCTC--

>DY164
GGCCGGGCGCGGTGGCTCACGCCTGTAATCCCAGCACTTTGGGAGGCCGAGACGGGCGGATCACGAGGTCAGGAGATCGAGACCATCCTGGCTAACACGGTGAAACCCCGTCTCTACTAAAAA----TACAAAAA------TTAGCCGGGCATGGTGGCGCGCGCCTGTAGTCCCAGCTACAC--GGGAGGCTGAGGCAGGAGAATGGCGTGAACCCGGGAGGCGGAGCTTGCAGTGAGTCGAGATCGCGCCACTGCACTCCAGCCTGGGCG-ACA-GAGCGAAAC--------TCC-GTCTC--

>DY165
GGCCGGGCGCAGTGGCTCACGCCTGTAATCCCAGCACTTTGGGAGGCCGAGACGGGCGGATCACGAGGTCAGGAGATCGAGACCATCCTGGCTAACACGGTGAAACCCCGTCTCTACTAAAAA----TACAAAAA------TTAGCCGGGCATGGTGGCGCGCGCCTGTAGTCCCAGCTACAC--GGGAGGCTGAGGCAGGAGAATGGCGTGAACCCGCGAGGCGGAGCTTGCAGTGAGTCGAGATCGCGCCACTGCACTCCAGCCTGGGCG-ACA-GAGCAAAAC--------TCC-GTCTC--

>DY166
GGCCGGGCGCGGTGGCTCACGCCTGTAATCCCAGCACTTTGGGAGGCCGAGACGGGCGGATCACGAGGTCAGGAGATCGAGACCATCCTGGCTAACACGGTGAAACCCCGTCTCTACTAAAAA----TACAAAAA------TTAGCCGGGCATGGTGGCGCGCGCCTGTAGTCCCAGCTACAC--GGGAGGCTGAGGCAGGAGAATGGCGTGAACCCGGGAGGCGGAGCTTGCAGTGAGTCGAGATCGCGCCACTGCACTCCAGCCTGGGCG-ACA-GAGCGAAAC--------TCC-GTCTC--

>DY167
GGCCGGGCGCGGTGGCTCACGCCTGTAATCCCAGCACTTTGGGAGGCCGAGACGGGCGGATCACGAGGTCAGGAGATCGAGACCATCCTGGCTAACACGGTGAAACCCCGTCTCTACTAAAAA----TACAAAAA------TTAGCCGGGCATGGTGGCGCGCACCTGTAGTCCCAGCTACAC--GGGAGGCTGAGGCAGGAGAATGGCGTGAACCCGGGAGGCGGAGCTTGCAGTGAGTCGAGATCGCGCCACTGCACTCCAGCCTGGGCG-ACA-GAGCGAAAC--------TCC-GCCTC--

>DY168
GGCCGGGCGCGGTGGCTCACGCCTGTAATCCCAGCACTTTGGGAGGCCGAGACGGGCGGATCACGAGGTCAGGAGATCGAGACCATCCTGGCTAACACGGTGAAACCCCGTCTCTACTAAAAA----TACAAAAA------TTAGCCGGGCATGGTGGCGCACGCCTGTAGTCCCAGCTACAC--GGGAGGCTGAGGCAGGAGAATGGCGTGAACCCGGGAGGCGGAGCTTGCAGTGAGTCGAGATCGCGCCACTGCACTCCAGCCTGGGCG-ACA-GAGCGAAAC--------TCC-GTCTC--

>DY169
GGCCGGGCGCGGTGGCTCACGCCTGTAATCCCAGCACTTTGGGAGGCCGAGACGGGCGGATCACGAGGTCAGGAGATCGAGACCATCCTGGCTAACACGGTGAAACCCCGTCTCTACTAAAAA----TACAAAAA------TTAGCCGGGCATGGTGGCGCGCGCCTGTAGTCCCAGCTACAC--GGGAGGCTGAGGCAGGAGAATGGCGTGAACCCGGGAGGCGGAGCTTGCAGTGAGTCGAGATCGCGCCACTGCACTCCAGCCTGGGCG-ACA-GAGCGAAAC--------TTT-GTCTC--

>DY170
GGCCGGGCGCGGTGGCTCACGCCTGTAATCCCAGCACTTTGGGAGGCCGAGACGGGCGGATCACGAGGTCAGGAGATCGAGACCATCCTGGCTAACACGGTGAAACCCCGTCTCTACTAAAAA----TACAAAAA------TTAGCCGGGCATGGTGGCGCGCGCCTGTAGTCCCAGCTACAC--GGGAGGCTGAGGCAGGAGAATGGCGTGAACCCGGGAGGCGGAGCTTGCAGTGAGTCGAGATCGCGCCACTGCACTCCAGCCTGGGCG-ACA-GAGCGAAAC--------TCC-GTCTC--

>DY171
GGCCGGGCGCGGTGGCTCACGCCTGTAATCCCAGCACTTTGGGAGGCCGAGACGGGCAGATCACGAGGTCAGGAGATCGAGACCATCCTGGCTAACACGGTGAAACCCCGTCTCTACTAAAAA----TACAAAAA------TTAGCCGGGCATGGTGGCGCGCGCCTGTAGTCCCAGCTACAC--GGGAGGCTGAGGCAGGAGAATGGCGTGAACCCGGGAGGTGGAGCTTGCAGTGAGTCGAGATCGCGCCACTGCACTCCAGCCTGGGCG-ACA-GAGCGAAAC--------TCC-GTCTC--

>DY172
GGCCGGGCGCGGTGGCTCACGCCTGTAATCCCAGCACTTTGGGAGGCCGAGACGGGCGGATCACGAGGTCAGGAGATCGAGACCATCCTGGCTAACACGGTGAAACCCCGTCTCTACTAAAAA----TACAAAAA------TTAGCCGGGCATGGTGGCGCGCGCCTGTAGTCCCAGCTACAG--GGGAGGCTGAGGCAGGAGAATGGCGTGAACCCGGGAGGCGGAGCTTGCAGTGAGTCGAGATCGCGCCACTGCACTCCAGCCTGGGCG-ACA-GAGCGAAAC--------TCC-GTCTC--

>DY173
GGCCGGGCGCGGTGGCTCACGCCTGTAATCCCAGCACTTTGGGAGGCCGAGACGGGCGGATCACGAGGTCAGGAGATTGAGACCATCCTGGCTAACACGGTGAAACCTCGTCTCTACTAAAAA----TACAAAAA------TTAGCCGGGCATGGTGGCGCGCGCCTGTAGTCCCAGCTACAC--GGGAGGCTGAGGCAGGAGAATGGCGTGAACCCGGGAGGCGGAGCTTGCAGTGAGTCGAGATCGCGCCACTGCACTCCAGCCTGGGCG-ACA-GAGCGAAAC--------TCC-GTCTC--

>DY174
GGCCAGGCACGGTGGCTCACGCCTGTAATCCCAGCACTTTGGGAGGCCGAGACGGGCGGATCACGAGGTCAAGAGATCGAGACCATCCTGGCTAACACGGTGAAACCCCGTCTCTACTAAAAA----TACAAAAA------TTAGCCGGGCATGGTGGCGCGCGCCTGTAGTCCCAGCTACAC--GGGAGGCTGAGGCAGGAGAATGGCGTGAACCCGGGAGGCAGAGCTTGCAGTGAGTCGAGATCGCGCCACTGCACTCCAGCCTGGGCG-ACA-GAGCGAAAC--------TCC-GTCTC--

>DY176
GGCCGGGCGCGGTGGCTCACGCCTGTAATCCCAGCACTTTGGGAGGCCGAGACGGGCGGATCACGAGGTCAGGAGATCGAGACCATCCTGGCTAACACGGTGAAACCCCGTCTCTACTAAAAA----TACAAAAA------TTAGCCGGGCATGGTGGCGCGCGCCTGTAGTCCCAGCTACAC--GGGAGGCTGAGGCAGGAGAATGGCGTGAACCCGGGAGGCGGAGCTTGCAGTGAGTCGAGATCGCGCCACTGCACTCCAGCCTGGGCG-ACA-GAGCGAAAC--------TCC-GTCTC--

>DY177
TGCCGGGCGCGGTGGCTCACGCCTGTAATCCCAGCACTTTGGGAGGCCGAGACGGGCGGATCACGAGGTCAGGAGATCGAGACCATCCTGGCTAACACGGTGAAACCCCGTCTCTACTAAAAA----TACAAAAA------TTAGCTGGGCATGGTGGCGCGCGCCTGTAGTCCCAGCTACAC--GGGAGGCTGAGGCAGGAGAATGGCGTGAACCCGGGAGGCGGAGCTTGCAGTGAGTCGAGATCGCGCCACTGCACTCCAGCCTGGGCG-ACA-GAGCGAAAC--------TCC-GTCTC--

>DY178
GGCCGGGCGCGGTGGCTCACGCCTGTAATCCCAGCACTCTGGGAGGCCGAGACGGGCGGATCACGAGGTCAGGAGATCGAGACCATCCTGGCTAACACGGTGAAACCCCGTCTCTACTAAAAA----TACAAAAA------TTAGCCGGGCATGGTGGCGCGCGCCTGTAGTCCCAGCTACAC--GGGAGGCTGAGGCAGGAGAATGGCGTGAACCCGGGAGGCAGAGCTTGCAGTGAGTCGAGATCGCGCCACTGCACTCCAGCCTGGGCG-ACA-GAGCGAAAC--------TCC-GTCTC--

>DY179
GGCCGGGCGCGGTGGCTCACGCCTGTAATCCCAGCACTTTGGGAGGCCGAGACGGGCGGATCACGAGGTCAGGAGATCGAGACCATCCTGGCTAACACGGTGAAACCCCGTCTCTACTAAAAA----TACAAAAA------TTAGCCGGGCATGGTGGCGTGCGCCTGTAGTCCCAGCTACAC--GGGAGGCTGAGGCAGGAGAATGGCGTGAACCCGGGAGGCGGAGCTTGCAGTGAGTCGAGATCGCGCCACTGCACTCCAGCCTGGGCG-ACA-GAGCGAAAC--------TCC-GTCTC--

>DY180
GGCCGGGCGCGGTGGCTCACGCCTGTAATCCCAGCACTTTGGGAGGCCGAGACGGGCGGATCACGAGGTCAGGAGATCGAGACCATCCTGGCTAACACGGTGAAACCCCGTCTCTACTAAAAA----TACAAAAA------TTAGCCGGGCATGGTGGCGCGCGCCTGTAGTCCCAGCTACAC--GGGAGGCTGAGGCAGGAGAATGGCGTGAACCCGGGAGGCGGAGCTTGCAGTGAGCCGAGATCCCGCCACTGCACTCCAGCCTGGGCG-ACA-GAGCGAAAC--------TCC-GTCTC--

>DY181
GGCCGGGCGCGGTGGCTCACGCCTGTAATCCCAGCACTTTGGGAGGCCGAGACGGGCGGATCACGAGGTCAGGAGATCGAGACCATCCTGGCTAACACGGTGAAACCCCGTCTCTACTAAAAA----TACAAAAA------TTAGCCGGGCATGGTGGCGCGTGCCTGTAGTCCCAGCTACAC--AGGAGGCTGAGGCAGGAGAATGGCGTGAACCCGGGAGGCGGAGCTTGCAGTGAGTCGAGATCGCGCCACTGCACTCCAGCCTGGGCG-ACA-GAGCGAAAC--------TCC-GTCTC--

>DY183
--------------------GCCTGTAATCCCAGCACTTTGGGAGGCCGAGACGGGTGGATCACGAGGTCAGGAGATCGAGACCATCCTGGCTAACACGGTGAAACCCCGTCTCTACTAAAAA----TACAAAAA------TTAGCCGGGCATGGTGGCACGCGCCTGTAGTCCCAGCTACAC--GGGAGGCTGAGGCAGGAGAATGGCGTGAACCCAGGAGGCGGAGCTTGCAGTGAGTCGAGATCGCGCCACTGCACTCCAGCCTGGGCG-ACA-GAGCGAAAC--------TCC-GTCTC--

>DY184
GGCTGGGCGCAGTGGCTCACACCTGTAATCCCAGCACTTTGGGAGGCCGAGACGGGCGGATCACGAGGTCAGGAGATCGAGACCATCCTGGCTAACACAGTGAAACCCCGTCTCTACTAAAAA----TACAAAAA------TTAGCCGGGCATGGTGGCGCGCGCCTGTAGTCCCAGCTACAC--GGGAGGCTGAGGCAGGAGAATGGCGTGAACTCGGGAGGCGGAGCTTGCAGTGAGTCGAGATCGCGCCACTGCACTCCAGCCTGGGCA-ACA-GAGCGAAAC--------TCC-GTCTC--

>DY185
GGCCGGGCGCGGTGGCTCACGCCTGTAATCCCAGCACTTTGGGAGGCCGAGACGGGCGGATCATGAGGTCAGGAGATCGAGACCATCCTGGCTAACACGGTGAAACCCCGTCTCTACTAAAAA----TACAAAAA------TTAGCCGGGCATGGTGGCGCGCACCTGTAGTCCCAGCTACAC--GGGAGGCTGAGGCAGGAGAATGGCGTGAACCTGGGAGGCGGAGCTTGCAGTGAGTCGAGATCGCGCCACTGCACTCCAGCCTGGGCG-ACA-GAGCGAAAC--------TCC-GTCTC--

>DY186
GGCCGGGCGCGGTGGCTCACGCCTGTAATCCCAGCACTTTGGGAGGCCGAGACGGGCGGATCACAAGGTCAGGAAATCGAGACCATCCTGGCTAACACGGTGAAACCCCGTCTCTACTAAAAA----TACAAAAA------TTAGCCGGGCATGGTGGCGCGCGCTTGTAGTCCCAGCTACAC--GGGAGGCTGAGGCAGGAGAATGGCGTGAACCCGGGAGGCGGAGCTTGCAGTGAGTCGAGATCGCGCCACTGCACTCCAGCCTGGGCG-ACA-GAGCGAAAC--------TCC-GTCTC--

>DY187
GGCCGGGCACGGTGGCTCACGCCTGTAATCCCAGCACTTTGGGAGGCCGAGACGGGCGGATCACGAGGTCAGGAGATCGAGACCATCCTGGCTAACACGGTGAAACCCCGTCTCTACTAAAAA----TACAAAAA------TTAGCCGGGCATGGTGGCGTGTGCCTGTAGTCCCAGCTACAC--GGGAGGCTGAGGCAGGAGAATGGCGTGAACCCGGGAGGCGGAGCTTGCAGTGAGTCGAGATCGCGCCACTGCACTCCAGCCTGTGCG-ACA-GAGCGAAAC--------TCC-GTCTC--

>DY188
GGCCGGGCGCGGTGGCTCACGCCTGTAATCCCAGCACTCTGGGAGGCCGAGGCGGGCGGATCACGAGGTCAGGAGATGGAGACCATCCTGGCTAACACAGTGAAACCCCGTCTCTACTAAAAA----TACAAAAA------TTAGCCGGGCATGGTGGCGGGCGCCTGTAGTCCCAGCTACAC--GGGAGGCTGAGGCAGGAGAATGGCGTGAACCCGGGAGGCGGAGCTTGCAGTGAGTCGAGATCGCGCCACTGCACTCCAGCCTGGGCG-ACA-GAGCGAAAC--------TCC-GTCTC--

>DY189
GGCCGGGCGCGGTGGCTCACGCCTGTAATCCCAGCACTTTGGGAGGCCGAGATGGGCGGATCACGAGGTCAGGAGATCGAGACCATCCTGGCTAACACGGTGAAACCCCGTCTCTACTAAAAA----TACAAAAA------TTAGCCGGGCATGGTGGCGCGCGCCTGTAGTCCCAGCTACAG--GGGAGGCTGAGGCAGGAGAATGGCATGAACCCGGGAGGCGGAGCTTGCAGTGAGTCGAGATCGCGCCACTGCACTCCAGCCTGGGCA-ACA-GAGCAAAAC--------TCC-GTCTC--

>DY190
GGCCGGGCGCGGTGGCTCACGCCTGTAATCCCAGCACTTTGGGAGGCCGAGATGGGCAGATCACGAGGTCAGGAGATCGAGACCATCCTGGCTAACACGGTGAAACCCCGTCTCTACTAAAAA----TACAAAAA------TTAGCCGGGCATGGTGGCGCGTGCCTGTAGTCCCAGCTACAC--AGGAGGCTGAGGCAGGAGAATGGTGTGAACCCGGGAGGCGGAGCTTGCAGTGAGTCGAGATCGCGCCACTGCACTCCAGCCTGGGCG-ACA-GAGCGAAAC--------TCC-GTCTC--

>DY192
GGCCGGGCACGGTGGCTCACGCCTGTAATCCCAGCACTTTGGGAGGCCGAGACGGGCGGATCACGAGGTCAGGAGATCGAGACCATCCTGGCTAACACGGTGAAACCCCGTCTCTACTAAAAA----TACAAAAAAAA---TTAGCTGGGCATGGTGGCGCACGCCTGTAGTCCCAGCTACAC--GGGAGGCTGAGGCAGGAGAATGGCGTGAACCCGGGAGGCGGAGCTTGCAGTGAGTCGAGATCGCGCCACTGCACTTCAGCCTGGGCG-ACA-GAGCGAAAC--------TCC-GTCTC--

>DY193
GGCCGGGCGCGGTGGCTCACGCCTGTAATCCCAGCACTTTGGGAGGCCGAGACGGGCGGATCACGAGGACAGGAGATCGAGACCATCCTGGCTAACACGGTGAAACCCCGTCTCTACTAAAAA----TACAAAAA------TTAGCCGGGCATGGTGGCGCGCGCCTGTAGTCCCAGCTACAC--GGGAGGCTGAGGCAGGAGAATGGCGTGAACCCGGGAGGCGGAGCTTGCAGTGAGTTGAGATCGCGCCACTGCACTCCAGCCTGGGCG-ACA-GAGCGAGAC--------TCC-GTCTC--

>DY194
GGCCGGGCGCGGTGGCTCACGCCTGTAATCCCAGCACTTTGGGAGGCCGAGACGGGCGGATCACGAGGTCAGGAGATCGAGACCATCCTGGCTAACACGGTGAAACCCCGTCTCTACTAAAAA----TACAAAAA------TTAGCCGGGCATGGTGGCGCGTGCCTGTAGTCCCAGCTACAC--AGGAGGCTGAGGCAGGAGAATGGCGTGAACCCGGGAGGCGGAGCTTGCAGTGAGTCGAGATCGCGCCACTGCACTCCAGCCTGGGCG-ACA-GAGCGAGAC--------TCC-GTCTC--

>DY195
GGCCGGGCGCGGTGGCTCACGCCTGTAATCCCAGCACTTTGGGAGGCCGAGACGGGCGGATCACGAGGTCAGGAGATCGAGACCATCCTGGCTAACACGGTGAAACCCTGTCTCTACTAAAAA----TACAAAAA------TTAGCCGGGCATGGTGGCGCGTGCCTATAGTCCCAGCTACAC--GGGAGGCTGAGGCAGGAGAATGGCGTGAACCCGGGAGGCGGAGCTTGCAGTGAGTCGAGATCGCGCCACTGCACTCCAGCCTGGGCG-ACA-GAGCGAAAC--------TCC-GTCTC--

>DY196
GGCCGGGCGCAGTGGCTCACGCCTGTAATCCCAGCACTTTGGGAGGCCGAGACGGGCGGATCACGAGGTCAGGAGATCGAGACCATCTTGGCTAACACGGTGAAACCCCGTCTCTACTAAAAA----TACAAAAA------TTAGCCGGGCATGGTGGCGCACGCCTGTAGTCCCAGCTACAC--GGGAGGCTGAGGCAGGAGAATGGCGTGAACCCGGGAGACGGAGCTTGCAGTGAGTCGAGATCGCGCCACTGCACTCCAGCCTGGGCG-ACA-GAGCGAAAC--------TCC-CTCTC--

>DY197
GGCCGGGCGCGGTGGCTCACGCCTGTAATCCCAGCACTTTGGGAGGCCAAGACGGGCGGATCACGAGGTCAGGAGATCGAGACCATCCTGGCTAACACGGTGAAACCCCGTCTCTACTAAAAA----TACAAAAA------TTAGCCGGGCATGGTGGCGCGCGCCTGTAGTCCCAGCTACAC--TGGAGGCTGAGGCAGGAGAATGGCGTGAACCCGGGAGGCGGAGCTTGCAGTGAGTCGAGACCGTGCCACTGCACTCCAGCCTGGGCG-ACA-GAGCGAAAC--------TCC-GTCTC--

>DY198
AGCCAGGCGCGGTGGCTCACGCCTGTAATCCCAGCACTTTGGGAG-CCAAGGCGGGCGGATCACGAGGTCAGGAGATCGAGACCATCCTGGCTAACACGGTGAAACCCCGTCTCTACTAAAAA----TACAAAAA------TTAGCCGGGCATGGTGGTGCGCGCCTGTAGTCCCAGCTACAC--GGGAGGCTGAGGCAGGAGAATGGCGTGAACCCGGGAGGCGGAGCTTGCAGTGAGTCGAGATCGCGCCACTGCACTCCAGCCTGGGCA-ACA-GAGTGAAAC--------TCC-GTCTC--

>DY199
GGCCGGGCGCGGTGGCTCACGCCTGTAATCCCAGCACTTTGGGAGGCCGAGACGGGCGGATCACGAGGTCAGGAGATCGAGACCATCCTGGCTGACACGGTGAAACCCCGTCTCTACTAAAAA----TACAAAAA------TTAGCCGGGCATGGTGGCGCGCGCCTGTAGTCCCAGCTACTT--GGGAGGCTGAGGCAGGAGAATGGCGTGAACCCGGGAGGCGGAGCTTGCAGTGAGTCGAGATCGCGCCACTGCGCTCCAGCCTGGGCG-ACA-GAGCGAAAC--------TCC-GTCTC--

>DY200
GGCCGGGCGTGGTGGCTCACGCCTGTAATCCCAGCACTTTGGGAGGCCGAGACGGGCGGATCACGAGGTCAGGAGATCGAGACCATCCTGGCTAACGCGGTGAAACCCCGTCTCTACTAAAAA----TACAAAAA------TTAGCCGGGTATGGTGGCGCGCGCCTGTAGTCCCAGCTACAC--GGGAGGCTGAGGCGGGAGAATGGCGTGAACCCGGGAGGTGGAGCTTGCAGTGAGTCGAGATCGCGCCACTGCACTCCAGCCTGGGCG-ACA-GAGCGAAAC--------TCC-GTCTC--

>DY201
AGCCGGGCGCGGTGGCTCACGCCTGTAATCCCAGCACTTTGGGAGGCCAAGACGGGCGGATCACGAGGTCAGGAGATCGAGACCATCCTGGCTAACACGGTGAAACCCCGTCTCTACTAAAAA----TACAAAAA------TTAGCCGGGCATGGTGGCGCGCGCCTGTAGTCCCAGCTACAC--GGGAGGCTGAGGCAGGAGAATGGCGTGAACCCGGGAGGCAGAGCTTGCAGTGAGTCAAGATCACGCCACTGCACTCCAGCCTGGGCG-ACA-CAGCGAAAC--------TCC-GTCTC--

>DY202
----------------------------------CACTTTGGGAGGCCGAGACGGGCGGATCACGAAGTCAGGAGATCGAGACCATCCTGGCTAACACGGTGAAACCCCGTCTCTACTAAAAA----TACAAAAA------TTAGCCGGGCATGGTGGCGCGCGCCTGTAGTCCCAGCTACTT--GGGAGGCTGAGGCAGGAGAATGGCGTGAACCCGGGAGGCGGAGCTTGCAGTGAGCCGAGATCGCGCCACTGCACTCCAGCCTGGGCG-ACA-GAGCGAAAC--------TCC-GTCTC--

>DY203
GGCCGGGCGCGGTGGCTCACGCCTGTAATCCCAGCACTTTGGGAGGCCGAGACAGGCGGATCACGAGGTCAGGAGATCGAGACCATCCTGGCTAACACGGTGAAACCCCGTCTCTACTAAAAA----TACAAAAA------TTAGCCGGGCGCGGTGGCGCGCGCCTGTAGTCCCAGCTACAC--GGGAGGCTGAGACAGGAGAATGGCGTGAACCCGGGAGGCGGAGCTTGCAGTGAGTCGAGATAGCGCCACTGCACTCCAGCCTGGGCG-ACA-GAGCGAAAC--------TCC-ATCTC--

>DY204
GGCCGGGCGCGGTGGCTCACGCCTGTAATCCCAGCACTTTGGGAGGCCGAGACGGGCGGATCACGAGGTCAGGAGATCGAGACCATCCTGGCTAACACGGTGAAACCCTGTCTCTACTAAAAA----TACAAAAAAAAAA-TTAGCCGGGCATGGTGGCGCGCGCCTGTAGTCCCAGCTACAC--GGGAGGCTGAGGCAGGAGAATGGCGTGAACCCGGGAGGCGGAGCTTGCAGTGAGTCGAGATCGCGCCACTGCACTCCAGCCTGGGCG-ACA-GAGCGAAAC--------TCC-GTCTC--

>DY205
GGCCGGGCGCGGTGGCTCACGCCTGTAATCCCAGCACTTTGGGAGGCCGAGACGGGCGGATCACGAGGTCAGGAGATCGAGACCATCCTGGCTAACACGGTGAAACCCCGTCTCTACTAAAAAA---TACAAAAA-----TTTAGCCGGGCATGGTGGCGCGCGCCTGTAGTTCCAGCTACAC--GGGAGGCTGAGGCAGGAGAATGGCGTGAACCCGGGAGGCGGAGCTTGCAGTGAGTCGAGATCGCGCCACTGCACTCCAGCCTGGGCG-ACA-GAGCGAAAC--------TCC-GTCTC--

>DY206
GGCCGGGCGCGGTGGCTCACGCCTGTAATCCCAGCACTTTGGGAGGCCGAGACGGGCGGATCACGAGGTCAGGAGATCGAGACCATCCTGGCTAACACGGTGAAACCCCGTCTCTACTAAAAA----TACAAAAA------TTAGCCAGGCATGGTGGCGTGCGCCTGTAGTCCCAGCTACAC--GGGAGGCTGAGGCAGGAGAATGGCGCGAACCCGGGAGGCGGAGCTTGCAGTGAGTCGAGATCGCGCCACTGCACTCCAGCCTGGGCA-ACA-GAGCTAAAC--------TCC-GTCTC--

>DY207
GGCCGGGCGCGGTGGCTCACGCCTGTAATCCCAGCACTTTGGGAGGCCGAGACGGGCGGATCACGAGGTCAGGAAATCGAGACCATCCTGGCTAACACGGTGAAACCCCGTCTCTACTAAAAA----TATAAAAA------TTAGCCGGGCATGGTGGCGCACGCTTGTAGTCCCAGCTACAC--GGGAGGCTGAGGCAGGAGAATGGCATGAACCCGGGAGGCGGAGCTTGCAGTGAGTCGAGATCGCGCCACTGCACTCCAGCCTGGGCG-ACA-GAGCGAAAC--------TCC-GTCTC--

>DY208
GGCCGGGCGCGGTGGCTCACGCCTGTAATCCCAGCACTTTGGGAGGCCGAGACGGGCGGATCACGAGGTCAGGAGATCGAGACCATCCTGGCTAACACGGTGAAACCCCGTCTCTACTAAAAA----TACAAAAA------TTAGCCGGGCATGGTGGCACGCGCCTGTAATCCCAGCTACAT--GGGAGGCTGAGGCAGGAGAATGGCGTGAACCCGGGAGGCGGAGCTTGCAG--AGTCGAGATCGCGCCACTGCACTCCAGCCTGGGCG-ACA-GAGCGAAAC--------TCC-GTCTC--

>DY209
GGCCGGGCGCGGTGGCTCACGCCTGTAATCCCAGCACTTTGGGAGGCCGAGACGGGCAGATCACGAGGTCAGGAGATCGAGACCATCCTGGCTAACGCGGTGAAACCCCGTCTCTACTAAAAA----TACAAAAA------TTAGCCGGGCGTGGTGGCGCGCGCCTGTAGTCCCAGCTACAC--GGGAGGCTGAGGCAGGAGAATGGCGTGAACCCGGGAGGCGGAGCTTGCAGTGAGCCGAGATCGCGCCACTGCACTCCAGCCTGGGCG-ACA-AAGCAAAAC--------TCC-GTCTC--

>DY210
TGCCGGGCGCGGTGGCTCACGCCTGTAATCCCAGCACTTTGGGAGGCCGAGACGGGTGGATCACGAGGTCAGGAGATCGAGACCATCCTGGCTAACACGGTGAAACCCCGTCTCTACTAAAAA----TACAAAAA------TTAGCCGGGCGTGGTGGAGGGCGCCTGTAGTCCCAGCTACAC--GGGAGGCTGAGGCAGGAGAATGGGGTGAACCCGGGAGGCGGAGCTTGCAGTGAGTCGAGATCGCACCACTGCACTCCAGCCTGGGCG-ACA-GAGCGAAAC--------TCC-GTCTC--

>DY211
GGCCGGGCGCGGTGACTCACGCCTGTAATCCCAGCACTTTGGGAGGCCGAGACAGGCGGATCATGAGGTCAGGAGATCGAGACCATCCTGGCTAACACGGTGAAACCCCGTCTCTACTAAAAA----TACAAAAA------TTAGCCGGGCATGGTGGCGCGTGCCTGTAGTCCCAGCTACAC--GGGAGGCTGAGGCAGGAGAATGGCGTGAACCCGGGAGGCGGAGCTTGCAGTGAGTCGAGATCGCGCCACTGCACTCCAGCCTGGGCG-ACA-GAGCGAAAC--------TCT-GTCTC--

>DY212
GGCCGGGCGCGGTGGCTCACGCCTATAATCCCAGCACTTTGGGAGGCCAAGACGGGCGGATCACGAGGTCAGGAGATCGAGACCATCCTGGCTAACACGGTGAAACCCCGTCTCTACTAAAAA----TACAAACA------TTAGCCGGGCATGGTGGCGCGCGCCTGTAGTCCCAGCTACTT--GGGAGGCTGAGGCAGGAGAATGGCGTGAACCCGGGAGGCGGAGCTTGCAGTGAGTCGAGATCGCGCCACTGCACTCCAGCCTGGGCG-ACA-GAGCGAAAC--------TCC-GTCTC--

>DY213
GAGCGGCCGGGCGCGGTGGCTCCTGTAATCCCAGCACTTGGGGAGGCCGAGACGGGCGGATCACGAGGTCAGGAGATCGAGACCATCCTGGCTAACACGGTGAAACCCCGTCTCTACTAAAAA----TACAAAAA------TTAGCCGGGCATGGTGGCGCGTGCCTGTAGTCCCAGCTACAC--GGAAGGCTGAGTCAGGAGAATGGCGTGAACCCGGGAGGCGGAGCTTGCAGTGAGTCGAGATCGCGCCACTGCACTCCAGCCTGGGCG-ACA-GAGCGAAAC--------TCC-GTCTC--

>DY214
GGCCGGGCGCGGTGGCTCACGCCTGTAATCCCAGCACTTTGGGAGGCCGAGACGGGCGGATCACGAGGTCAGGAGATCGAGACCATCCTGGCTAACACGGTGAAACCCCGTCTCTACTAAAAA----TACAAAAA------TTAGCCGGGCATGGTGGCGCGCGCCTGTAGTCCCAGCTACAC--GGGAGGCTGAGGCAGGAGAATGGCATGAACCCGGGAGGCGGAGCTTGCAGTGAGTCGAGATCGTGCCACTGCACTCCAGCCTGGGCG-ACA-GGGCGAAAC--------TCC-ATCTC--

>DY215
GGCCGGGCGCGGTGGCTCACGCCTGTAATCCCAGCACTTTGGGAGGCCGAGACGGGCGGATCACGAGGTCAGGAGATCGAGACCATCCTGGCTAACACGGTGAAACCCCGTCTGTACTAAAAA----TACAAAAA------TTAGCCGGGCATGGTGGCGTGTGCCTGTAGTCCCAGCTACAC--GGGAGGCTGAGGCAGGAGAATGGCGTGAACCCGGGAGGCGGAGCTTGCAGTGAGTCGAGATCGCGCCACTGCACTCCAGCCTGGGCG-ACA-GAGCGAAAC--------TCC-GTCTC--

>DY216
GGCCGGGCGCAGTGGCTCACGCCTGTAATCCCAGCACTTTGGGAGGCCGAGACGGGCGGATCACGAGGTCAGGAGATCGAGACCATCCTGGCTAACACGGTGAAACCCCGTCTCTACTAAAAA----TACAAAAA------TTAGCCGGGCATGGTGGCGCGCGCCTGTAGTCCCAGCTACAT--GGGAGGCTGAGGCAGGAGAATGGCGTGAATCCGGGAGGCGGAGCTTGCAGTGAGTCGAGATTGCGCCACTGCACTCCAGCCTGGGCG-ACA-GAGCGAAAC--------TCC-GTCTC--

>DY217
GGCTGGGCGCGGTGGCTCACGCCTGTAATCCCAGCACTTTGGGAGGCCGAGACGGGCGGATCACGAGGTCAGGAGATCGAGACCATCCTGGCTAACACGGTGAAACCCCGTCTCTACTAAAAA----TACAAAAAAA----TTAGCCGGGCATGGTGGCGCGCGCCTGTAGTCCCAGCTACAC--GGGAGGCTGAGGCAGGAGAATGGCGTGAACCCGGGAGGCGGAGCTTGCAGTGAGTTGAGATCGCGCCACTGCACTCCAGCCTGGGCG-ACA-GAGCGAAAC--------TCC-GTCTC--

>DY218
------------------ACTGCTGTAATCCCAGCACTTTGGGAGGCCCAGACGGGCGGATCACGAGGTCAGGAGATCGAGACCATCCTGGCTAACACGGTGAAACCCCGTCTCTACTAAAAAA---TACAAAAA------TTAGCCGGGCATGGTGGCGCGTGCCTGTAGTCCCAGCTACAC--AGGAGGCTGAGGCAGGAGAATGGCGTGAACCCGGGAGGCGGAGCTTGCAGTGAGTCGAGATCGCGCCACTGCACTCCAGCCTGGGCG-ACA-GAGCGAAAC--------TCC-GTCTC--

>DY219
GGCCGGGCGCGGTGGCTCACGCCTGTAATCCCAGCACTTTGGGAGGCCGAGACGGGCGGATCACGAGGTCAGGAGATCTAGACCATCCTGGCTGACACGGTGAAACCCCGTCTCTACTAAAAA----TACAAAAA------TTAGCCGGGCATGGTGGCGCGCGCCTGTAGTCCCAGCTACTC--GGGAGGCTGAGGCAGGAGAATGGCGTGAACCCGGGAGGCGGAGCTTGCAGTGAGTCGAGATCGCGCCACTGCGCTCCAGCCTGGGCG-ACA-GAGCGAAAC--------TCC-GTCTC--

>DY221
GGCCGGGCGCGGTGGCTGACGCCTGTAATCTCAGCACTTTGGGAGGCCGAGACGGGCAGATCATGAGGTCAGGAGATCGAGACCATCCTGGCTAACACGGTGAAACCCCGTCTCTACTAAAAA----TACAAAAA------TTAGCCGGGCATGGTGGCGCGCGCCTGTAGTCCCAGCTACAC--GGGAGGCTGAGGCAGGAGAATGGCATGAACCCGGGAGGCGGAGCTTGCAGTGAGTCGAGATCGCGCCACTGCACTCCAGCCTGGGCG-ACA-GAGCAAAAC--------TCC-GTCTC--

>DY222
GGCCGGGCGCGGTGGCTCACGCCTGTAATCCCAGCACTTTGGGAGGTCGAGACGGGCGGATCACGAGGTCAGGAGATCGAGACCATCCTGGCTAACACGGTGAAACCCTGTCTCTACTAAAAA----TACAAAAA------TTAGCCGGGCATGGTGGCACGCGCCTGTAGTCCCAGCTACAC--GGGAGGCTGAGGCAGGAGAATGGCGTGAACCTGGGAGGCGGAGCTTGCAGTGAGTCAAGATCGCGCCACTGCACTCCAGCCTGGGCG-ACA-GAGCGAAAC--------TCC-GTCTC--

>DY223
GGCCGGGCGCGGTGGCTCACGCCTGTAATCCCAGCACTTTGGGAGGCCGAGACGGGCGGATCACGAGGTCAGGAGATCGAGACCATCCTGGCTAACACGGTGAAACCCCGTCTCTACTAAAAA----TACAAAAAAAAA--TTAGCCGGGCATGGTGGCGCACGCCTGTAGTCCCAGCTACAC--GGGAGGCTGAGGCAGGAGAATGGCGTGAACCCGGGAGGCGGAGCTTGCAGTGAGTCGAGATCGCGCCACTGCACTCCAGCCTGGGCG-ACA-GAGCGAAAC--------TCC-GTCTC--

>DY224
GGCCGGGCGCGGTGGCTCACGCCTGTAATCCCAGCACTTTGGGAGGCCGAGACGGGCGGATCACGAGGTCAGGAGATCGAGACCATCCTGGCTAACACGGTGAAACCCCGTCTCTACTAAAAA----TACAAAAAA-----TTAGCCGGGCATGGTGGCGCGCGCCTGTAGTCCCAGCTACAC--GGGAGGCTGAGGCAGGAGAATGGCGTGAACCCGGGAGGCGGAGCTTGCAGTGAGTCGAGATAGCCCCACTGCACTCCAGCCTGGGCG-ACA-GAGTGAAAC--------TCT-GTCTC--

>DY225
GGCCGGGCGCGGTGGCTCACGCCTGTAATCCCAGCACTTTGGGAGGCCGAGACGGGCAGATCACGAGGTCAGGAGATCGAGACCATCCTGGCTAACACGGTGAAACCCCGTCTCTACTAAAAA----TACAAAAA------TTAGCCAGGCATGGTGGTGCGCGCCTGTAGTCCCAGCTACAC--GGGAGGCTGAGGCAGGAGAATGGCGTGAACCTGGGAGGCGGAGCTTGCAGTGAGTCGAGATCACGCCACTGCACTCCAGCCTGGGCG-ACA-GAGCGAAAC--------TCC-GTCTC--

>DY226
GGCCAGGCGTGGTGGCTCACGCCTGTAATCCCAGCACTTTGGGAGGCCGAGACGGGCAAATCACGAGGTCAGGAGATCGAGACCATCCTGGCTAACACGGTGAAACCCCGTCTCTACTAAAAA----TACAAAAA------TTAGCCGGGCATGGTGGCGCGTGCCTGTAGTCCCAGCTACAC--AGGAGGCTGAGGCAGGAGAATGGCGTGAACCCGGGAGGCGGAGCTTGCAGTGAGTCAAGATCGCGCCACTGCACTCCAGCCTGGGCG-ACA-GAGCGAAAC--------TCC-GTCTC--

>DY227
GGCCAGGCGCAGTGGCTCACGCCTGTAATCCCAGCACTTTGGGAGGCCGAGACGGGTGGATCACGAGGTCAGGAGATCGAGACCATCCTGGCTAACACGGTGAAACCCCGTCTCTACTAAAAA----TACAAAAA------TTAGCCGGGCATGGTGGCGCGTGCCTGTAGTCCCAGCTACAC--GGGAGGCTGAGGCAGGAGAATGGCGTGAACCCGGGAGGCAGAGCTTGCAGTGAGTCGAGATCGCGCCACTGCACTCCAGCCTGGGCT-ACA-GAGCAAAACAGCAAAACTCC-GTCCC--

>DY228
GGCCGGGCGCGGTGGCTCACGCCTGTAATCCCAGCACTTTGGGAGGCTGAGATGGGCGGATCACGAGGTCAGGAGATCGAGACCATCCTGGCTGACACGGTGAAACCCCGTCTCTACTAAAAA----TACAAAAA------TTAGCCGGGCATGGTGGCGCGCGCCTGTAGTCCCAGCTACTT--GGGAGGCTGAGGCAGGAGAATGGCATGAACCCGGGAGGCGGAGCTTGCAGTGAGTCGAGATCGCGCCACTGCGCTCCAGCCTGGGCG-ACA-GAGCGAAAC--------TCC-GTCTC--

>DY229
GGCCGGGCGTGGTGGCTCACGCCTGTAATCCCAGCACTTTGGGAGGCCGAGACGGGCGGATCACGAGGTCAGGAGATCGAGACCATCCTGGCTAACACGGTGAAACCCCGTCTCTACTAAAAA----TACAAAAA------TTAGCCGGGCATGGTGGTGCGCGCCTGTAGTCCCAGCTACAC--GGGAGGCTGAGGCAGGAGAATGGCGTGAACCCGGGAGGCGGAGCTTGCAGTGAGTCGAGATCGCGCCACTGCACTCCAGCCTGGGCG-ACA-GAGCAAAAC--------TCC-GCCTC--

>DY230
GGCCGGGCGCGGTGGCTCACTCCTGTAATCCCAGCACTTTGGGAGGCCGAGACGGGCGGATCACGAGGTCAGGAGATCGAGACCATCCTGGCTGACACGGTGAAACCCCGTCTCTACTAAAAA----TACAAAAA------TTAGCCGGGCATGGTGGCGTGCGCCTGTAGTCCCAGCTACAC--GGGAGGCTGAGGCAGGAGAATGGCGTGAACCCGGGAGGCGGAGCTTGCAGTGAGTCGAGATCGCGCCACTGCACTCCAGCCTGGGCG-ACA-GAGCGAGAC--------TCC-GTCTC--

>DY231
TGCCGGGCGCGGTGGCTCACGCCTGTAATCCCAGCACTTTGGGAGGCCGAGACGGGCGGATCACGAGGTCAGGAGATCGAGACCATCCTGGCTAACACGGTGAAACCCCGTCTCTACTAAAAAA---TACAAAAA------TTAGCCGGGCATGGTGGCGCGCGCCTGTAGTCCCAGCTACAC--GGGAGGCTGAGGCAGGAGAATGGCGTGAACCCGGGAGGCGGAGCTTGCAGTGAGTCCAGATCGCGCCACTGCACTCCAGCCTGGGCG-ACA-GAGCGAAAC--------TCC-GTCTC--

>DY232
GGCCGGGCGCGGTGGCTCACGCCTGTAATCCCAGCACTTTGGGAGGCCGAGACGGGCGGATCACGAGGTCAGGAGATCGAGACCATCCTGGCTAACACAGTGAAACCCCGTCTCTACTAAAAA----TACAAAAA------TTAGCCGGGCATGGTGGCGCGCACCTGTAGTCCCAGCTACAC--GGGAGGCTGAGGCAGGAGAATGGCGTGAACCCGGGAGGCGGAGCTTGCAGTGAGTCGAGATCGCGCCACTGCACTCCAGCCTGGGCG-ACA-GAGTGAAAC--------TCC-GCCTC--

>DY233
GGCCGGGCGCGGTGGCTCACGCCTGTAATCCCAGCACTTTGGGAGGCCGAGACGAGCGGATCACGAGGTCAGGAGATCGAGACCATCCTGGATAACACAGTGAAACCCCGTCTCTACTAAAAA----TACAAAAA------TTAGCCGGGCATGGTGGCGCGCGCCTGTAGTCCCAGCTACAC--GGGAGGCTGAGGCAGGAGAATGGCGTGAACCCGGGAGGCGGAGCTTGCAGTGAGTCGAGATCGCGCCACTGCACTCCAGCCTGGGCG-ACA-GAGCGAAAC--------TCC-GTCTC--

>DY234
GGCCGGGCTCGGTGGCTCACGCCTGTAATCCCAGCACTTTGGGAGGCCGAGACGGGCGGATCACGAGGTCAGGAGATCGAGACCATCCTGGCTAACACAGTGAAACCCCGTCTCTACTAAAAA----TACAAAAA------TTAGCCGGGCATGGTGGCGCGTGCCTGTAGTCCCAGCTACAC--AGGAGGCTGAGGCAGGAGAATGGCGTGAACCCGGGAGGCGGAGCTTGCAGTGAGTCGAGATCGCGCCACTGCACTCCAGCCTGGGCG-ACA-GAGCGAAAC--------TCC-GTCTC--

>DY235
--------GCGGTGGCTCACACCTGTAATCCCAGCACTTTGGGAGGCCGAGACGGGCGGATCACGAGGTCAGGAGATCGAGACCATCCTGGCTAACACGGTGAAACCCCGTCTCTACTAAAAA----TACAAAAA------TTAGCCGGGCATGGTGGCGCGTGCCTGTAGTCCCAGCTACAC--GGGAGGCTGAGGCAGGAGAATGGCGTGAACCCGGGAGGCGGAGCTTGCAGTGAGCTGAGATCGCGCCACTGCACTCCAGCCTGGGCG-ACA-GAGCGAAAC--------TCC-GTCTC--

>DY236
GGCCGGGCGCGGTGGCTCACGCCTGTAATCCCAGCACTTTGGGAGGCTGAGACGGGCGGATCACGAGGTCAGGAGATCGAGACCATCCTGGCTAACACGGTGAAACCCCGTCTCTACTAAAAA----TACAAAAA------TTAGCCGGGCATGGTGGCGCGCGCCTGTAGTCCCAGCCACAC--GGGAGGCTGAGGCAGGAGAATGGCGTGAACCCGGGAGGCGGAGCTTGCAGTGAGTCGAGATCGCGCCACTGCGCTCCAGCCTGGGCG-ACA-GAGTGAAAC--------TCC-GTCTC--

>DY237
GGCCGGGCACGGTGGCTCACGCCTGTAATCCCAGCACTTTGGGAGGCCGAGACGGGCGGATCACGAGGTCAGGAGATCGAGACCATCCTGGCTAACACGGTGAAACCCCGTCTCTACTAAAAA----TACAAAAA------TTAGCTGGTCATGGTGGCGCGCGCCTGTAGTCCCAGCTACAC--GGGAGGCTGAGGCAGGAGAATGGCGTGAACCCGGGAGGTGGAGCTTGCAGTGAGTCGAGATCGCGCCACTGCACTCCAGCCTGGGCG-ACA-GAGCGAAAC--------TCC-GTCTC--

>DY238
GGCCGGGCGCGGTGGCTCACGCCTGTAATCCCAGCACTTTGGGAGGCCGAGGCGGGCGGATCACGAGGTCAGGAGATCGAGACCATCCTGGCTAACACGGTGAAAACCCGTCTCTACTAAAAA----TACAAAAA------TTAGCCGGGCATGGTGGCGGGCGCCTGTAGTCCCAGCTACAC--GGGAGGCTGAGGCAGGAGAATGGCGTGAACCCGGGAGGCGGAGCTTACAGTGAGTCGAGATCGCGCCACTGCACTCCAGCCTGGGCG-ACA-GAGCGAAAC--------TCC-GTCTC--

>DY239
GGCCGGGCGCAGTGGCTCACGCCTGTAATCCCAGCACTTTGGGAGGCCGAGACGGGCGGATCACGAGGTCAGGAGATCGAGACCATCCTGGCTAACACGGTGAAACCCCGTCTCTACTAAAAA----TACAAAAA------TTAGCTGGGCATGGTGGCGCGCGCCTGTAGTCCCAGCTACAC--GGGAGGCTGAGGCAGGAGAATGGCGTGAACCCGGGAAGCGGAGCTTGCAGTGAGTCGAGATTGCGCCACTGCACTCCAGCCTGGGCG-ACA-GAGGGAAAC--------TCC-GTCTC--

>DY240
-------------------------------------------AGGCCGAGACGGGCGGATCACGAGGTCAGGAGATTGAGACCATCCTGGCTAACATGGTGAAACCCCGTCTCTACTAAAAA----TACAAAAA------TTAGCCGGGCATGGTGGCACGCACCTGTAGTCCCAGCTACAC--GGGAGGCTGAGGCAGGAGAATGGCGTGAACCCGGGAGGCGGAGCTTGCAGTGAGTCGAGATCGCGCCACTGCACTCCAGCCTGGGCG-ACA-GAGCGAAAC--------TCC-GTCTC--

>DY241
GGCCGGGCGCGGTGGCTCACGCCTGTAATCCCAGCACTTTGGGAGGCCGAGACGGGCGGATCACGAGGTCAGGAGATCGAGACCATCCTGGCTGACACGGTGAAACCCCGTCTCTACTAAAAA----TACAAAAA------TTAGCCGGGCGTGGTGGCGCGCGCCTGTAGTCCCAGCTACTC--GGGAGGCTGAGGCAGGAGAATGGCGTGAACCCGGGAGGCGGAGCTTGCAGTGAGTCGAGATCGCGCCACTGCGCTCCAGCCTGGGCG-ACA-GAGCGAGAC--------TCC-GTCTC--

>DY242
GGCCGGGCGCGGTGGCTCACGCCTGTAGTCCCAGCACTTTGGGAGGCCGAGACGGGCGGATCGCGAGGTCAGGAGATCGAGACCATCCTGGCTAACACGGTGAAACCCCGTCTCTACTAAAAA----TACAAAAA------TTAGCCGGGCATGGTGGGGCGCGCCTGTAGTCCCAGCTGCAC--GGGAGGCTGAGGCAGGAGAATGGCGTGAACCCGGGAGGCAGAGCTTGCAGTGAGTCGAGATAGCGCCACTGCACTCCAGCCTGGGCG-ACA-GAGCGAAAC--------TCC-GTCTC--

>DY244
GGCCGGGCGCGGGGGCTCACGCCTGTAATCCCAGCACTTTGGGAGGCCGAGACGGGCGGATCACGAGGTCAGGAGATCGAGACCATCCTGGCTAACACGGTGAAACCCCGTCTCTACTAAAAA----TGCAAAAA------TTAGCCGGGCGTGGTGGCGCGCGCCTGTAGTCCCAGCTACTC--GGGAGGCTGAGGCAGGAGAATGGCGTGAACCCGGGAGGCGGAGCTTGCAGTGAGTCGAGATCACACCACTGCACTCCAGCCTGGGCG-ACG-GAGCGAAAC--------TCC-GTCTC--

>DY245
AGCCGGGAGCGGTGGCTCACGCCTGTAATCCCAGCACTTTGGGAGGCCGAGACGGGCGGATCACGAGGTCAGGAGATCGAGACCATCCTGACTAACACGGTGAAACCCCGTCTCTACTAAAAA----TACAAAAC------TTAGCCGGGCATGGTGGCGCGCGCCTGTAGTCCCAGCTACAC--GGGAGGCTGAGGCAGGAGAATGGCGTGAATCTGGGAGGCGGAG-TTGCAGTGAGTCGAGATCGCGCCA-TGCACTCCAGCCTGGGCG-ACA-GAGCGAAAC--------TCC-GTCTC--

>DY246
GGCCGGGCGCGGTGGCTCACGCCTGTAATCCCAGCACTTTGGGAGGCCGAGACGGGCGGATCACGAGGTCAGGAGATCGAGACCATCCCGGCTAACACGGTGAAACCCCGTCTCTACTAAAAA----TACAAAAAAA----TTATCCGGGCTTGGTGGCGGGCGCCTGTAGTCCCAGCTACAC--GGGAGGCTGAGGCAGGAGAATGGCGTGAACCCGGGAGGCGGAGCTTGCAGTGAGTCGAGATCGCGCCACTGCACTCCAGCCTGGGCG-ACA-GAGCGAAAC--------TCC-GTCTC--

>DY247
GGCCGGGCGCGGTGGCTCACGCCTGTAATCCCAGCACTTTGGGAGGCCGAGACGGGCGGATCACGAGGTCAGGAGATCGAGACCATCCTGGCTAACACGGTGAAACCCCGTCTCTACTAAAAA----TACAAAAAAA----TTAGCCGGGCATGGTGGCGCGCGCCTGTAGTCCCAGCTACAC--GGGAGGCTGAGGCAGGAGAATGGCGTGAACCCGGGAGGCGGAGCTTGCAGTGAGTCGAGATCGCGCCACTGCACTCCAGCCTGGGCG-ACA-GAGCGAAAC--------TCC-GCCTC--

>DY248
GGCCGGGCGCGGTGGCTCACGCCTGTAATCCCAGCACTTTGGGAGGCCGAGATGGGCGGATCACGAGGTCAGGAGATCAAGACCATCCTGGCTAACACGGTGAAACCCCGTCTCTACTAAAAA----TACAAAAA------TTAGCCGGGCATGGTGGCGCGCACCTGTAGTCCCAGCTACAC--GGGAGGCTGAGGCAGGAGAATGGCGTGAACCCGGGAGGCGGAGCTTGCAGTGAGTCGAGATCGCGCCACTGCACTCCAGCCTGGGCG-ACA-GAGCGAAAC--------TCC-GTCTC--

>DY249
-------------GGCTCACGCCTGTAATCCCAGCACTTTGGGAGGCCGAGACGGGCGGATCATGAGGTCAGGAGATCGAGACCATCCTGGCTAACACGGTGAAACCCCGTCTCTACTAAAAA----TACAAAAA------TTAGCCGGGCATGGTGGCGCGTGCCTGTAGTCCCAGCTACAC--AGGAGGCTGAGGCAGGAGAATGGCGTGAACCCGGGAGGCGGAGCTTGCAGTGAGTCGAGATCGCGCCACTGCACTCCAGCCTGGGCG-ACA-GAGCGAAAC--------TCC-GTCTC--

>DY250
GGCCGGGCGCGGTGGCTCACGCCTGTAATCCCAGCACTTTGGGAGGCCGAGACGGGCGGATCACGAGGTCAGGAGATCGAGACCATCCTGGCTAACACGGTGAAACCCCGTCTCTACTAAAAA----TACAAAAA------TTAGCCGGGCATGGTGGCGCGCGCCTGTAGTCCCAGCTACGC--GGGAGGCTGAGGCAGGAGAATGGCGTGAACCCGGGAGGCGGAGCTTGCAGTGAGCCGAGATTGCGCCACTGCACTCCAGCCTGGGCG-ACA-GAGCGAAAC--------TCC-GTCTC--

>DY251
GGCCGGGCGCGGTGGCTCACGCCTGTAATCCCAGCACTTTGGGAGGCCGAGACGGGCGGATCACGAGGTCAGGAGATCGAGACCATCCTGGCTAACACGGTGAAACCCCGTCTCTACTAAAAA----TACAAAAAAAAA--TTAGCCGGGCATGGTGGCGCGCGCCTGTAGTCCCAGCTACAC--GGGAGGCTGAGGCAGGAGAATGGCGTGAACCCGGGAGGCGGAGCTTGCAGTGAGTCGAGATCGCGCCACTGCACTCCAGCCTGGGCG-ACA-GAGCGAAAC--------TCC-GTCTC--

>DY252
GGCCGGGCGCGGTGGCTCACGCCTGTAATCCCAGCACTTTGGGAGGCCGAGACGGGCGGATCACGAGGTCAGGAGATCGAGACCATCCTGGCTAACACGGTGAAACCCCGTCTCTACTAAAAAA---TACAAAAA------TTAGCCGGGCATGGTGGCGCGTGCCTGTAGTCCCAGCTACAC--AGGAGGCTGAGGCAGGAGAATGGCGTGAACCCGGGAGGCGGAGCTTGCAGTGAGTCGAGATCGCGCCACTGCACTCCAGCCTGGGCG-ACA-GAGCGAAAC--------TCC-GTCTC--

>DY253
GGCCGGGCGCGGTGGCTCACGCCTGTAATCCCAGCACTTTGGGAGGCCGAGACAGGCGGATCACGAGGTCAGGAGATCGAGACCATCCTGGCTGACACGGTGAAACCCCGTCTCTACTAAAAA----TACAAAAA------TTAGCCGGGCATGGTGGCGCGCGCCTGTAGTCCCAGCTACTC--GGGAGGCTGAGGCAGGAGAATGGCGTGAACCCGGGAGGCGGAGCTTGCAGTGAGTCGAGATCGCGCCACTGCGCTCCAGCCTGGGCG-ACA-GAGCGAAAC--------TCC-GTCTC--

>DY254
GGCCGGGCGCGGTGGCTGACGCCTGTAATCTCAGCACTTTGGGAGGCCGAGACGGGCAGATCATGAGGTCAGGAGATCGAGACCATCCTGGCTAACACGGTGAAACCCCGTCTCTACTAAAAA----TACAAAAA------TTAGCCGGGCATGGTGGCGCGCGCCTGTAGTCCCAGCTACAC--GGGAGGCTGAGGCAGGAGAATGGCATGAACCCGGGAGGCGGAGCTTGCAGTGAGTCGAGATCGCGCCACTGCACTCCAGCCTGGGCG-ACA-GAGCAAAAC--------TCC-GTCTC--

>DY255
GGCCGGGCGCGGTGGCTCACGCCTGTAATCCCAGCACTTTGGGAGGCCGAGACGGGCAGATCATGAGGTCAGGAGATCGAGACCATCCTGGCTAACACGGTGAAACCCCGTCTCTACTAAAAA----TACAAAAA------TTAGCCGGGCATGGTGGCGCACGCCTGTAGTCCCAGCTACAC--GGGAGGCTGAGGCAGGAGAATGGCGTGAACCCGGGAGGCGGAGCTTGCAGTGAGTTGAGATCGCGCCACTGCACTCCAGCCTGGGCG-ACA-GAGCGAAAC--------TCC-GTCTC--

>DY256
GGCCGGGCGCGGTGGCTCACGCCTGTAATCCCAGCACTTTGGGAGGCCAAGACGGGCGGATCACGAGGTCAGGAGATCGAGACCATCCTGGCTAACACGGTGAAACCCCGTCTCTACAAAAAA----TACAAAAA------TTAGCCGGGCATGGTGGCGCGCGCCTGTAGTCCCAGCTACTT--GGGAGGCTGAGGCAGGAGAATGGCGTGAACCCGGGAGGCGGAGCTTGCAGTGAGCCGAGATCGCGCCACTGCACTCCAGCCTGGGCG-ACA-GAGCGAAAC--------TCC-GTCTC--

>DY257
GGCCGGGCACGGTGGCTCACGCCTGTAATCCCAGCACTTTGGGAGGCCGAGACGGGCGGATCACGAGGTCAGGAGATCGAGACCATCCGGGCTAACACGGTGAAACCCCGTCTCTACTAAAAA----TACAAAAAAAA---TTAGCCGGGCATGGTGGCGCGCGCCTGTAGTCCCAGCTACAC--GGGAGGCTGAGGCAGGAGAATGGCGTGAACCCGGGAGGCGGAGCTTGCAGTGAGCCGAGATCGCGCCACTGCACTCCAGCCTGGGCG-ACA-GAGCGAAAC--------TCT-GTCTC--

>DY258
GTCCGGGCGCGGTGGCTCACGCCTGTAATCCCAGCACTTTGGGAGGCCGAGACGGGCGGATCACGAGGTCAGGAGATCGAGACCATCCTGGCTAACACGGTGAAACCCCGTCTCTACTAAAAAA---TACAAAAA------TTAGCCGGGCATGGTGGCGCGCGCCTGTAGTCCCAGCTACTC--AGGAGGCTGAGGCAGGAGAATGGCGTGAACCCGGGAGGCGGAGCTTGCAGTGAGTCGAGATCGCGCCACTGCACTCCAGCCTGGGTG-ACA-GAGCGAAAC--------TCC-GTCTC--

>DY259
GGCCGGGCGCGGTGGCTCACGCCTGTAATCCCAGCACTTTGGGAGGCCGAGACGGGCGGATCACGAGGTCAGGAGATCGAGACCATCCTGGCTAACACGGTGAAATCCCGTCTCTACTAAAAA----TACAAAAA------TTAGCCGGGCGTGGTGGCGCGCGCCTATAGTCCCAGCTACAC--GGGAGGCTGAGGCAGGAGAATGGCGTGAACCCGGGAGGCGGAGCTTGCAGTGAGCCGAGATCGCACCACTGCACTCCAGCCTGGGCG-ACA-GAGCGAAAC--------TCC-GTCTC--

>DY260
GGCCGGGCGCGGTGGCTCACGCCTGTAATCCCAGCACTTTGGGAGGCCGAGACGGGCGGATCACGAGGTCAGGAGATCGAGACCATCCTGGCTAACACGGTGAAACCCCGTCTCTACTAAAAA----TACAAAAA------TTATCTGGGCGTGGTGGCGCGCGCCTGTAGTCCCAGCTACAC--GGGAGGCTGAGGCAGGAGAATGGCGTGAACCCGGGAGGCGGAGCTTGCAGTGAGCCGAGATCGCGCCACTGCACTCCAGCCTGGGCG-ACA-GAGGGAAAC--------TCCCGTCTC--

>DY261
GGCCGGGCGCGGTGGCTCACGCCTGTAATCCCAGCACTTTGGGAGGCCGAGACGGGTGGATCATGAGGTCAGGAGATCGAGACCATCCTGGCTAACACGGTGAAACCCCGTCTCTACTAAAAA----TACAAAAA------TTAGCCGGGCATGGTGGCGCACGCCTGTAGTCCCAGCTACAC--GGGAGGCTGAGGCAGGAGAATGGTGTGAACCCGGGAGGCGGAGCTTGCAGTGAGTCGAGATGGCGCCACTGCACTCCAGCCTGGGCG-ACA-GAGCGAAAC--------TCC-ATCTC--

>DY262
GGCCGGGCGCGGTGGCTCACGCCTGTAATCTCAGCACTTTGGGAGGCCGAGACGGGCAGATCACGAGGTCAGGAGATCGAGACCATCCTGGCTAACACGATGAAACCCAGTCTCTACTAAAAA----TACAAAAA------TTAGCTGGGCATGGTGGCGCGCGCCTGTAGTCCCAGCTACAC--GGGAGACTGAGGCAGGAGAATGGCGTGAACCCGGAAGGCGGAGCTTGCAGTGAGTCGAGATCGCGCCACTGCACTCCAGCCTGGGCG-ACA-GAGCGAAAC--------TCC-GTCTC--

>DY263
GGCCGGGTGCGGTGGCTCACGCCTGTAATCCCAGCACTTTGGGAGGCCGAGACGGGCGGATCACGAGGTCAGGAGATCGAGACCATCCTGGCTAACACGGTGAAACCCCGTCTCTACTAAAAA----TACAAAAA------TTAGCCGGGCGTGGTGGCGCGCGCCTGTAGTCCCAGCTACAC--GGGAGGCTGAGGCAGGAGAATGGCGTGAACCCAGGAGGCGGAGCTTGCAGTGAGTCGAGATCGCGCCACTGCACTCCAGCCCGGGCG-ACA-GAGCGAAAC--------TCC-GCCTC--

>DY264
AGCCGGGCGCGGTGGCTCACGCCTGTAATCCCAGCACTTTGGGAGGCCGAGACGGGCGGATCACGAGGTCAGGAGATCGAGACCATCCTGGCTAACACGGTGAAACCCCGTCTCTACTAAAAA----TACAAAAA------TTAGCCAGGCATGGTGGCGCATGCCTGTAGTCCCAGCTACAC--GGGAGGCTGAGGCAGGAGAATGGCGTGAACCCGGGAGGCGGAGCTTGCAGTGAGTCGAGATCGCGCCACTGCACTCCAGCCTGGGCG-ACA-GAGCGAAAC--------TCC-GTCTC--

>DY265
GGCCGGGCGCGGTGGCTCACGCCTGTAATCCCAGCACTTTGGGAGGCCGAGACGGGCGGATCACGAGGTCAGGAGATCGAGACCATCCTGGCTGACACGGTGAAACCCCGTCTCTACTAAAAA----TACAAAAA------TTAGCCGGGCATGGTGGCGCGCGCCTGTAGTCCCAGCTACTT--GGGAGGCTGAGGCAGGAGAATGGCGTGAACCCGGGAGGCGGAGCTTGCAGTGAGTCGAGATCGCGCCACTGCGCTCCAGCCTGGGCG-ACA-GAGCGAAAC--------TCC-GTCTC--

>DY266
GGCCGGGCGCGGTGGCTCACGCCTGTAATCCCAGCACTTTGGGAGGCCGAGACGGGCGGATCATGAGGTCAGGAGATCGAGACCATCCTGGCTAACACGGTGAAACCCCGTCTCTACTAAAAA----TACAAAAA------TTAGCCGGGCATGGTGGCGCGCGCCTGTAGTCCCAGCTACAC--GGGAGGCTGAGGCAGGAGAATGGCGTGAACCCAGGAGGCGGAGCTTGCAGTGAGTCGAGATCGCGCCACTGCACTCCAGCCTGGGCT-ACA-GAGCGAAAC--------TCC-GTTTC--

>DY267
GGCCGGGCGCGGTGGCTCACGCCTGTAATCCCAGCACTTTGGGAGGCCGAGACGGGCGGATCACGAGGTCAGGAGATCGAGACCATCCTGGCTGACACGGTGAAACCCCGTCTCTACTAAAAA----TACAAAAA------TTAGCCGGGCATGGTGGCGCGCGCCTGTAGTCCCAGCTACTC--GGGAGGCTGAGGCAGGAGAATGGCGTGAACCCGGGAGGCGGAGCTTGCAGTGAGTCGAGATCGCGCCACTGCGCTCCAGCCTGGGCG-ACA-GAGCGAAAC--------TCC-GTCTC--

>DY268
GGCCGGGCGCAGTGGCTCACGCCTGTAATCCCAGCACTTTGGGAGGCCGAGACGGGCGGATCGCGAGGTCAGGAGATCGAGACCATCCTGGCTAACACGGTGAAACCCCGTCTCTACTAAAAA----TACAAAAA------TTAGCCGGGCATGGTGGCGCGCGCCTGTAGTCCCAGCTACAC--GGGAGGCTGAGGCAGGAGAATGGCGTGAACCCAGGAGGCGGAGCTTGCAGTGAGTCGAGATCGCGCCACTGCACTCCAGCCTGGGCC-ACA-GAGCGAAAC--------TCC-GTCTC--

>DY269
GGCCGGGCGCGGTGGCTCACGCCTGTAATCCCAGCACTTTGGGAGGCCGAGACGGGCGGATCACGAGGTCAGGAGATCGAGACCATCCTGGCTAACACAGTGAAACCCCGTCTCTACTAAAAA----TACAAAAA------TTAGCCGGGCATGGTGGCGCGTGCCTGTAGTCCCAGCTACAC--AGGAGGCTGAGGCAGGAGAATGGCGTGAACCCGGGAGGCGGAGCTTGCAGTGAGTCGAGATCGCGCCACTGCACTCCAGCCTGGGCG-ACA-GAGCGAAAC--------TCC-GTCTC--

>DY270
GGCCGGGCGCGGTGGCTCACGCCTGTAATCCCAGCACTTTGGGAGGCCGAGACGGGCGGATCACGAGGTCAGGAGATCGAGACCATCCTGGCTAACACGGTGAAACCCCGTCTCTACTAAAAA----TAAAAAAAAA----TTAGCCGGGCATGGTGGCGCGCGCCTGTAGTCCCAGCTACAC--GGGAGGCTGAGGCAGGAGAATGGCGTGAACCCGGGAGGCGGAGCTTGCAGTGAGTCGAGATCGCGCCACTGCACTCCAGCCTGGGCG-ACA-GAGCGAAAC--------TCC-GTCTC--

>DY271
-----------------------TGTAATCCCAGCACTTTGGGAGGCCGAGACGGGCGGATCATGAGGTCAGGAGATCGAGACCATCCTGGCTAACACGGTGAAACCCCGTCTCTACTAAAAA----TACAAAAA------TTAGCCAGGCATGGTGGCGCGCGCCTGTAGTCCCAGCTACAT--GGGAGGCTGAGGCAGGAGAATGGCGTGAACCCGGGAGGCGGAGCTTGCAGTGAGTCGAGATTGCGCCACTGCACTCCAGCCTGGGCG-ACA-GAGCGAAAC--------TCC-GTCTC--

>DY272
GGCCGGGCGCGGTGGCTCACGCCTGTAATCCCAGCACTTTGGGAGGCCGAGACGGGCGGATCACGAGGTCAGGAGATCGAGACCATCCTGGCTAACACGGTGAAACCTCGTCTCTACTAAAAA----TACAAAAA------TTAGCCGGGCGTGGTGGCGCGCGCCTGTAGACCCAGCTACAC--GGGAGGCTGAGGCAGGAGAATGGCGTGAACCCGGGAGGCGGAGCCTGCAGTGAGCCGAGATCGCGCCACTGCACTCCAGCCTGGGCG-ACA-GAGCGAAAC--------TCC-GTCTA--

>DY273
GGACGGGCGCGGTGGCTCACGCCTGTAATCCCAGCACTTTGGGAGGCCGAGACGGGCAGATCACGAGGTCAGGAGATCGAGACCATCCTGGCTAACACGGTGAAACCCCGTCTCTACTGAAAA----TACAAAAA------TTAGCCGGGCATGGTGGCGCGCGCCTGTAGTCCCAGCTACAC--GGGAGGCTGAGGCAGGAGAATGGTGTGAACCCGGGAGGCGGAGCTTGCAGTGAGTCGAGATCGTGCCACTGCACTCCAGCCTGGGTG-ACA-GAGCGAAAC--------TCC-GTCTC--

>DY274
GGCCGGGCGCGGTGGCTCACGCCTGTAATCCCAGCACTTTGGGAGGCCGAGACGGGCGGATCACGAGGTCAGGAGATCGAGACCATCCTGGCTGACACGGTGAAACCCCGTCTCTACTAAAAA----TACAAAAA------TTAGCCGGGCATGGTGGCGCGTGCCTGTAGTCCCAGCTACTC--GGGAGGCTGAGGCAGGAGAATGGCGTGAACCCGGGAGGCGGAGCTTGCAGTGAGTCGAGATTGCGCCACTGCGCTCCAGCCTGGGCG-ACA-GAGCGAAAC--------TCC-GTCTC--

>DY275
GGCCGGGCGCGGTGGCTCACGCCTGTAATCCCAGCACTTTGGGAGGCCGAGATGGGCGGATCACAAGGTCAGGAGATCGAGACCATCCTGGCTAACACGGTGAAACCCCGTCTCTACTAAAAA----TACAAAAAAAA---TTAGCCGGGCATGGTGGCGCACGCCTGTAGTCCCAGCTACAC--GGGAGGCTGAGGCAGGAGAATGGCGTGAACCCGGGAGGCGGAGCTTGCAGTGAGTCGAGATCGCGCCACTGCACTCCAGCCTGGGCG-ACA-GAGCGAAAC--------TCC-GTCCC--

>DY276
GGCCGGGCGCGGTGGCTCACGCCTGTAATCCCAGCACTTTGGGAGGCTGAGACGGGCGGATCACGAGGTCAGGAGATCGAGACCATCCTGGCTGACACGGTGAAACCCCATCTCTACTAAAAA----TACAAAAA------TTAGCCGGGCGTGGTGGCGCGCGCCTGTAGTCCCAGCTACTC--GGGAGGCTGAGGCAGGAGAATGGCGTGAACCCGGGAGGCGGAGCTTGCAGTGAGTCGAGATCGTGCCACTGCGCTCCAGCCTGGGCG-ACA-GAGCGAAAC--------TCC-GTCTC--

>DY277
------------------------------------CTTTGGGAGGCCGAGACAGGCGGATCACGAGGTCAGGAGATCGAGACCATCCTGGCTAACACGGTGAAACCCCGTCTCTACTAAAAA----TACAAAAC------TTAGCCGGGCATGGTGGCGTGCGCCTGTAGTCCCAGCTACAC--GGGAGGCTGAGGCAGGAGAATGGTGTGAACCCGGGAGGCGGAGCTTGCAGTGAGTCGAGATCACGCCACTGCACTCCAGCCTGGGTG-ACA-GAGCGAGAC--------TCC-GTCTC--

>DY278
GGCCGGGCGCGGTGGCTCACGCCTGTAATCCCAGCACTTTGGGAGGCCGAGATGGGCGGATCACGAGGTTAGGAGATCGAGACCATCCTGGCTAACACGGTGAAACCCCGTCTCTACTAAAAA----TACAAAAA------TTAGCCGGGCATGGTGGCGCGCGCCTGTAGTCCCAGCTACAC--GGGAGGCTGAGGCAGGAGAATGGCGTGAACCCGGGAGGCGGAGCTAGCAGTGAGTCGAGATCGCGCCACTGCACTCCAGCCTGGGCG-ACA-GAGCGAAAC--------TCC-GTCTC--

>DY279
GGCCGGGCGCAGTGGCTCACGCCTGTAATCCCAGCACTTTGGGAGGCCGAGACGGGCGGATCACGAGGTCAGGAGATCGAGACCATCCTGGCTAACACGGTGAAACCCCGTCTCTACTAAAAA----TACAAAAA------TTAGCCAGGCATGGTGGCGCGCGCCTGTAGTCCCAGCTACAC--GGGAGGCTGAGGCAGGAGAATGGCGTGAACCCGGGAGGCGGAGCTTGCAGTGAGTCGAGATTGCGCCACTGCACTCCAGCCTGGGTG-ACA-GAGCGAAAC--------TCT-GTCTC--

>DY280
GGCCGGGTGCGGTGGCTCACGCCTGTAATCCCAGCACTTTGGGAGGCCGAGACGGGCGGATCACGAGGTCAGGAGATCGAGACCATCCTGGCTAACACGGTGAAACCCCGTCTCTACTAAAAA----TACAAAAA------TTAGCCGGGCATGATGGCGCGTGCCTGTAGTCCCAGCTACAC--GGGAGGCTGAGGCAGGAGAATGGCGTGAACCCGGGAGGCGGAGCTTGCAGTGAGTCGAGATCACGCCACTGCACTCCAGCCTGGGCG-ACA-GAGCGAAAC--------TCC-GTCTC--

>DY281
GGCCGGGCGCGGTGGCTCACGCCTGTAATCCCAGCACTTTGGGAGGCTGAGACGGGCGGATCACGAGGTCAGGAGATCGAGACCATCCTGGCTAACACGGTGAAACCCCGTCTCTACTAAAAA----TACAAAAA------TTAGCCGGGCATGGTGGCGCGTGCCTGTAGTCCCAGCTACAC--GGGAGGCTGAGGCAGGAGAACGGCGTGAACCCGGGAGGCGGAGCTTGCAGTGAGTCGAGATCGCGCCACTGCACTCCAACCTGGGCG-ACA-GAGCGAAAC--------TCC-GTCTC--

>DY282
GGCCGGGCGCGGTGGCTCACGCCTGTAATCCCAGCACTTTGGGAGGCCGAGACGGGCGGATCACGAGGTCAGGAGATCGAGACCATCCTGGCTAACATGGTGAAACCCCATCTCTACTAAAAA----TACAAAAA------TTAGCCGGGCATGGTGGCACGCGCCTGTAGTCCCAGCTACAC--GGGAGGCTGAGGCAGGAGAATGGCGTGAACCCGGGAGGCGGAGCTTGCAGTGAGTCGAGATCGCGCCACTGCACTCCAGCCTGGGCG-ACA-GAGCGAAAC--------TCC-GTCTC--

>DY283
GGCCGGGCGCGGTGGCTCAAGCCTGTAATCCCAGCACTTTGGGAGGCCGAGACGGGCGGATCACGAGGTCAGGAGATCGAGACCATCCTGGCTAACACGGTGAAACCCCGTCTCTACTAAAAA----TACAAAAA------TTAGCCGAGCATGGTGGCGCGCACCTGTAGTCCCAGCTACAC--GGGAGGCTGAGGCAGGAGAATGGCGTGAACCTGGGAGGCGGAGCTTGCAGTGAGTCGAGATCGCGCCACTGCACTCCAGCCTGGGCG-ACA-GAGCGAAAC--------TCC-GTCTC--

>DY284
GGCCGGGCGCGGTGGCTCACGCCTGTAATCCCAGCACTTTGGGAGGCCGAGATGGGAGGATCACGAGGTCAGGAGATCGAGACCATCCTGGCTGACACGGTGAAACCCCGTCTCTACTAAAAA----TACAAAAA------TTAGCCGGGCATGGTGGCGCGCGCCTGTAGTCCCAGCTACTC--GGGAGGCTGAGGCAGGAGAATGGCGTGAACCCGGGAGGCGGAGCTTGCAGTGAGTCGAGATCGCGCCACTGCGCTCCAGCCTGGGCG-ACA-GAGCGAAAC--------TCC-GTCTC--

>DY285
GGCTGGGTGCGGTGGCTCACGCCTGTAATCCCAGCACTTTGGGAGGCCAAGGTGGGTGGATCACCAGGTCAGGAGATCGAGACCATCCTGGCTAACACGGTGAAACCCCATCTCTACTAAAAA----TACAAAAA------TTAGCCGGGCATGGTGGCGCGTGCCTGTAGTCCCAGCTACAC--GGGAGGCTGAGGCAGGAGAATGGCGTGAACCCGGGAGGCGGAGCTTGCAGTGAGTCGAGATCGCGCCACTGCACTCCAGCCTGGGCG-ACA-GAGCGAAAC--------TCC-GTCTC--

>DY287
GGCCGGGCGCGGTGGCTCACGCCTGTAATCCCAGCACTTTGGGAGGCCGAGACGGGCGGATCACGAGGTCAGGAGATCGAGACCATCCTGGCTGACACGGTGAAACCCCGTCTCTACTAAAAA----TACAAAAA------TTAGCCGGGCATGGTGGCGCGCGCCTGTAGTCCCAGCTACTC--GGGAGGCTGAGGCAGGAGAATGGCGTGAACCCGGGAGGCGGAGCTTGCAGTGAGTCGAGATCGCGCCACTGCGCTCCAGCCTGGGCGGACA-GAGCGAAAC--------TCC-GTCTC--

>DY289
GGCCGGGCACGGTGGCTCACGCCTGTAATCCCAGCACTTTGGGAGGCCGAGACGGGTGGATCACGAGGTCAGGAGATCGAGACCATCCTGGCTAACACGGTGAAACCCCGTCTCTACTAAAAA----TACAAAAA------TTACCCGGGCATGGTGGTGCGCGCCTGTAGTCCCAGCTACGC--GGGAGGCTGAGGCAGGAGAATGGCGTGAACCCGGGAGGCGGAGCTTGCAGTGAGTCGAGATCGCACCACTGCACTCCAGCCTGGGCG-ACA-GAGCGAAAC--------TCC-GTCTC--

>DY290
----------------------------------------GGGAGGCCGAGACGGGCGGATCACGAGGTCAGGAGATCGAGACCATCCTGGCTAACACGGTGAAACCTCGTCTCTACTAAAAA----TACAAAAA------TTAGCCAGGCATGGTGGCGCGCGCCTGCAGTCCCAGCTACAC--GGGAGGCTGAGGCAGGAGAATGGCGTGAACCCGGGAGGCGGAGCTTGCAGTGAGTCGAGATCGCACCACTGCACTCCAGCCTGGGCG-ACA-GAGCAAAAC--------TCC-GTCTC--

>DY291
GGCTGGGCGCGGTGGCTCACGCCTGTAATCCCAGCACTTTGGGAGGCCGAGACGGGCGGATCACGAGGTCAGGAGATCGAGACCATCCTGGCTAACACGGTGAAACCCCGTCTCTACTAAAAA----CACAAAAAA-----TTAGCCGGGCGTGGTGGCGCGCGCCTGTAGTCCCAGCTACAC--GGGAGGCTGAGGCAGGAGAATGGCGTGAACCCGGGAGGCGGAGCTTGCAGTGAGTCGAGATCGTGCCACTGCACTCCAGCCTGGGCG-ACA-GAGCGAGAC--------TCC-GTCTC--

>DY292
GGCCGGGCAAGGTGGCTCACGCCTGTAATCCCAGCACTTTGGGAGGCCGAGACGGGCGGATCACGAGGTCAGGAGATCGAAACCATCCCGGCTGACAGGGTGAAACCCCGTCTCTACTAAAAA----TACAAAAA------TTAGCCGGGCATGGTGGCGCGCGCCTGTAGTCCCAGCTACTC--GGGAGGCTGAGGCAGGAGAATGGCGTGAACCCGGGAGGCGGAGCTTGCAGTGAGTCGAGATCGCGCCACTGCGCTCCAGCCTGGGCG-ACA-GAGCGAAAC--------TCC-GTCCC--

>DY293
GGCTGGGCGCGGTGGCTCACGCCTGTAATCCCAGCACTTTGGGAGGCCGAGACGGGCGGATCACGAGGTCAGGAGATCGAGACCATCCTGGCTAACACGGTGAAACCCCATCTCTACTAAAAA----TACAAAAA------TTAGCCGGGCGTGGTGGCGCGCTCCTGTAGTTCCAGCTACAC--GGGAGGCTAAGGCAGGAGAATGGCGTGAACCCGGAAGGCGGAGCTTGCAGTGAGTCGAGATCGCGCCACTGCACTCCAGCCTGGGCG-ACA-GAGCGAAAC--------TCC-GTCTC--

>DY294
GGCCGGGCGCGGTGGCTCACGCCTGTAATCCCAGCACTTTGGGAGGCCGAGGCGGGCGGATCACGAGGTCAGGAGATCGAGACCATCCTGGCTAACACGGTGAAACCCCGTCTCTACTAAAAA----TACAAAAA------TTAGCCGGGCATGGTGGCGCGCGCCTGTAGTCCCAGCTACAC--GGGAGGCTGAGGCAGGAGAATGGCGTAAACCCGGGAGGCGGAGCTTGCAGTGAGTCGAGATCACGCCACTGCACTCCAGCCTGGGCG-ACA-GAGCGAAAC--------TCC-GCCTC--

>DY295
GGCCGGGCGCGGTGGCTCACGCCTGTAATCCCAGCACTTTGGGAGGCCGAGACGGGCGGATCACGAGGTCAGGAGATCGAGACCATCCTGGCTAACACGGTGAAACCCCGTCTCTACTAAAAA----TACAAAAA------TTAGCCGGGCATGGTGGCGCGTGCCTGTAGTCCCAGCTACAC--AGGAGGCTGAGGCAGGAGAATGGCGTGAACCCGGGAGGCGGAGCTTGCAGTGAGTCGAGATCGCGCCACTGCACTCCAGCCTGGGCG-ACA-GAGCGAGAC--------TCC-GTCTC--

>DY296
GGCCGGGCGCGGTGGCTCACGCCTGTAATCCCAGCACTTTGGGAGGCCGAGACGGGCGGATCACGAGGTCAGGAGATCGAGACCATCCTGGCTAACACGGTGAAACCCCGTCTCTACTAAAAA----TACAAAAAA-----TTAGCCGGGCGTGGTGGCGCGCGCCTGTAGTCCCAGCTACAC--GGGAGGCTGAGGCAGGAGAATGGCGTGAACCCGGGAGGCGGAGCTTGCAGTGAGTCGAGATCGCGCCACTGCACTCCAGCCTGGGCG-ACA-GAGCGAAAC--------TCT-GTCTC--

>DY297
GGCCGGGCGCGGTGGCTCACGCCTGTAATCCCAGCACTTTGGGAGGCCGAGACGGGCGGATCACAAGGTCAGGAGATCTAGACCATCCTGGCTAACACGGTGAAACCCCGTCTCTACTAAAAA----TACAAAAA------TTAGCCGGGCATGGTGGCGCGCGCCTGTAGTCCCAGCTACAC--GGGAGGCTGAGGCAGGAGAATGGCGTGAACCCGGGAGGCGGAGCTTGCAGTGAGTCGAGATCGCGCCACAGCACTCCAGCCTGGGCG-ACA-GAGCGAAAC--------TCC-GTCTC--

>DY298
GGCCGGGCGCGGTGGCTCACGCCTGTAATCCCAGCACTTTGGGAGGCCGAGACGGGCGGATCACGAGGTCAGGAGATCGAGACCATCCTGGCTAACACGGTGAAACCCCGTCTCTACTAAAAA----TACAAAAA------TTAGCCGGGCATGGTGGCGTGTGCCTGTAGTCCCAGCTACAC--GGGAGGCTGAGGCAGGAGAATGGCGTGCACCCGGGAGGCGGAGCTTGCAGTGAGTCGAGATCGCGCCACTGCACTCCAGCCTGGGCG-ACA-GAGCGAAAC--------TCC-GTCTC--

>DY299
GGCCGGGCGCGGTGGCTCACGCCTGTAATCCCAGCACTTTGGGAGGCCGAGACGGGCGGATCACGAGGTCAGGAGATTGAGACCATCCTGGCTAACACGGTGAAACCCCGTCTCTACTAAAAA----TACAAAAA------TTAGCCGGGCGTGGTGGCGCGCGCCTGTAGTCCCAGCTACAC--GGGAGGCTGAGGCAGGAGAATGGCGTGAACCCGGGAGGCGGAGCTTGCAGTGAGCCGAGATCGCGCCACTGCACTCCAGCCTGGGCG-ACA-GAGCGAAAC--------TCC-GTCTC--

>DY300
GGCCGGGCGCGGTGGCTCACGCCTGTAATCCCAGCACTTTGGGAGGCCGAGACGGGCGGATCACGAGGTCAGGAGATCGAGACCATCCTGGCTGACACGGTGAAACCCCGTCTCTACTAAAAA----TACAAAAA------TTGGCCGGGCATGGTGGCGCGTGCCTGTAGTCCCAGCTACAC--GGGAGGCTGAGGCAGGAGAATGGCGTGAACCCGGGAGGCGGAGCTTGCAGTGAGTCGAGATCGCGCCACTGCACTCCAGCCTGGGCG-ACA-GAGCGAAAC--------TCC-GTCTC--

>DY301
GGCCGGGCGCGGTGGCTCACGCCTGTAATCCCAGCACTTTGGGAGGCCGAGACGGGCGGATCACGAGGTCAGGAGATCGAGACCATCCTGGCTGACACGGTGAAACCCCGTCTCTACTAAAAA----TACAAAAA------TTAGCCGGGCAAGGTGGCGCGCGCCTGTAGTCCCAGCTACAC--GGGAGGCTGAGGCAGGAGAATGGCGTGAACCCGGGAGGCGGGGCTTGCAGTGAGTCGAGATCGCGCCACTGCACTCCAGCCTGGGCG-ACA-GAGCGAAAC--------TCC-GTCTC--

>DY302
GGCCGGGCGCGGTGGCTCACGCCTGTAATCCCATCACTTTGGGAGGCCGAGACGGGCAGATCACGAGGTCAGGAGATCGAGACCATCCTGGCTAACACGGTGAAACCCCGTCTCTACTAAAAA----TACAAAAA------TTAGCCGGGCATGGTGGCGCGCGCCTGTAGTCCCAGCTACAC--AGGAGGCTGAGGCAGGAGAATGGCGTGAACCCGGGAGGCGGAGCTTGCAGTGAGTCGAGATCGTGCCACTGCACTCCAGCCTGGGCG-ACA-GAGCGAAAC--------TCC-GTCTC--

>DY303
GGCCGGGCGCGGTGGCTCACGCCTGTAATCCCAGCACTTTGGGAGGCCGAGACGGGCGGATCACGAGGTCAGGAGATCGAGACCATCCTGGCTAACACGGTGAAACCCCGTCTCTACTAAAAA----TACAAAAA------TTAGCCGGGCATGGTGGCGCGTGCCTGTAGTCCCAGCTACAC--AGGAGGCTGAGGCAGGAGAATGGCGTGAACCCGGGAGGTGGAGCTTGCAGTGAGTCGAGATCGCGCCACTGCACTCCAGCCTGGGCG-ACA-GAGCGAAAC--------TCC-GACTC--

>DY304
GGCCGGGCGCGGTGGCTCACGCCTGTAATCCCAGCACTTTGGGAGGCCGAGACGGGCGGATCACGAGGTCAGGAGATCGAGACCATCCTGGCTAACACGGTGAAACCCCGTCTCTACTAAAAA----CACAAAAA------TTAGCCGGGCATGGTGGCGCGTGCCTGTAGTCCCAGCTACAC--AGGAGGCTGAGGCAGGAGAATGGCGTGAACCCGGGAGGCGGAGCTTGCAGTGAGTCGAGATCGCGCCACTGCACTCCAGCCTGGGCG-ACA-GAGCGAAAC--------TCC-GTCTC--

>DY305
GGCCGGGCGCGGTGGCTCACGCCTGTAATCCCAGCACTTTGGGAGGCCGAGACGGGCGGATCACGAGGTCAGGAGATCGAGACCATCCTGGCTAACACGGTGAAACCCCGTCTCTACTAAAAA----TAAAAAAAAA----TTAGCCGGGCATGGTGGCGCGCGCCTGTAGTCCCAGCTACAC--GGGAGGCTGAGGCAGGAGAATGGCGTGAACCCGGGAGGCGGAGCTTGCAGTGAGTCGAGATCGCGCCACTGCACTCCAGCCTGGGCG-ACA-GAGCGAAAC--------TCC-GTCTC--

>DY306
-----------------------------CCCAGCACTTTGGGAGGCCGAGACGGGCGGATCACGAGGTCAGGAGATCGAGACCATCCTGGCTGACACGGTGAAACCCCGTCTCTACTAAAAA----TACAAAAA------TTAGCCGGGCATGGTGGCGCGCGCCTGTAGTCCCAGCTACTC--GGGAGGCTGAGGCAGGAGAATGGCGTGAACCCGGGAGGCGGAGCTTGCAGTGAGTCGAGATCGCGCCACTGCGCTCCAGCCTGGGCG-ACA-GAGCGAATC--------TCC-GTCTC--

>DY307
GGCCGGGCGCGGTGGCTCACGCCTGTAATCCCAGCACTTTGGGAGGCCGAGACGGGCGGATCACGAGGTCAGGAGATCGAGACCATCCTGGCTGACACGGTGAAACCCTGTCTCTACTAAAAA----TACAAAAA------TTAGCCGGGCATGGTGGCGCGCGCCTGTAGTCCCAGCTACTC--GGGAGGCTGAGGCAGGAGAATGGCGTGAACCCGGGAGGCGGAGCTTGCAGTGAGTCGAGATCGCGCCACTGCGCTCCAGCCTGGGCG-ACA-GAGCGAAAC--------TCC-GTCTC--

>DY308
GGCCAGGCGCGGTGGCTCACGCCTGTAATCCCAGCACTTTGGGAGGCCGAGACGGGCGGATCACGAGGTCAGGAGATCGAGACCATCCCGGCTAAAACGGTGAAACCCCGTCTCTACTAAAAA----TACAAAAA------TTAGCCGGGCATGGTGGTGCGCGCCTGTAGTCCCAGCTACAC--GGGAGGCTGAGGCAGGAGAATGGCGTGAACCCGGGAGGCGGAGCTTGCAGTGAGTCGAGATCGCGCCACTGCACTCCAGCATGGGCG-ACA-GAGCGAAAT--------TCC-GTCTC--

>DY309
GGCCGGGCGCGGTGGCTCACGCCTGTAATCCCAGCACTTTGGGAGGCCGAGACGGGCGGATCACGAGGTCAGGAGATCGAGACCATCCTGGCTAACACGGTGAAACCCCGTCTCTACTAAAAA----TACAAAAA------TTAGCCAGGCATGGTGGCGCGTGCCTGTAGTCCCAGCTACAC--AGGAGGCTGAGGCAGGAGAATGGCGTGAACCCGGGAGGCGGAGCTTGCAGTGAGTTGAGATCGCGCCACTGCACTCCAGCCTGGGCG-ACA-GAGCGAAAC--------TCC-GTCTC--

>DY311
-----------GTGGCTCACGCCTGTAATCCCAGCACTTTGGGAGGCCGAGACGGGCGGATCACGAGGTCAGGAGATCGAGACCATCCTGGCTGACACGGTGAAACCCCGTCTCTACTAAAAA----TACAAAAA------TTAGCCGGGCATGGTGGCGCGCGCCTGTAGTCCCAGCTACTT--GGGAGGCTGAGGCAGGAGAATGGCGTGAACCCGGGAGGCGGAGCTTGCAGTGAGTCGAGATCGCGCCACTGCGCTCCAGCCTGGGCG-ACA-GAGCGAAAC--------TCC-GTCTC--

>DY312
GGCCGGGCGCGGTGGCTCACGCCTGTAATCCCAGCACTTTGGGAGGCCGAGACGGGCGGATCACGAGGTCAGGAGATCGAGACCATCCTGGCTAACACGGTGAAACCCCGTCTCTACTAAAAA----TACAAAAAAAAA--TTAGCCGGGCATGGTGGCGCGTGCCTGTAGTCCCAGCTACAC--AGGAGGCTGAGGCAGGAGAATGGCGTGAACCCGGGAGGCGGAGCTTGCAGTGAGTCGAGATCGCGCCACTGCACTCCAGCCTGGGCG-ACA-GAGCGAAAC--------TCC-GTCTC--

>DY313
GGCCGGGCGCGGTGGCTCACGCCTGTAATCCCAGCACTTTGGGAGGCCGAGACGGGCGGATCACGAGGTCAGGAGATCGAGACCATCCTGGCTGACATGGTGAAACCCCATCTCTACTAAAAA----TACAAAAA------TTAGCCGGGCATGGTGGCGCGCGCCTGTAGTCCCAGCTACTT--GGGAGGCTGAGGCAGGAGAATGGCGTGAACCCGGGAGGCGGAGCTTGCAGTGAGTCGAGATCGCGCCACTGCGCTCCAGCCTGGGCG-ACA-GAGCGAAAC--------TCC-GTCTC--

>DY314
GGCCGGGCGCGGTGGCTCACGCCTGTAATCCCAGCACTTTGGGAGGCCGAGGCGGGCGGATCACGAGGTCAGGAGATCGAGACCATCCTGGCTAACACGGTGAAACCCCGTCTCTACTAAAAA----TACAAAAA------TTAGCCGGGCATGGTGGCGCGCGCCTGTAGTCCCAGCTACAT--GGGAGGCTGAGGCAGGAGAATGGCGTGAACCCAGGAGGCGGAGCTTGCAGTGAGTCGAGATCGCGCCACTGCACTCCAGCCTGGGCG-ACA-GAGCGAAAC--------TCC-GTCTC--

>DY315
GGCCGGGCGCGGTGGCTCACGCCTGTAATCCCAGCACTTTGGGAGGCCGAGACGGGCGGATCACGAGGTCAGGAGATCGAGACCATCCTGGCTAACACGGTGAAACCCCGTCTCTACTAAAAA----TACAAAAA------TTAGCCAGGCATGGTGGCGCGCGCCTATAGTCCCAGCTACAC--GGGAGGCTGAGGCAGGAGAATGGCGTGAACCCGGGAGGCGGAGCTTGCAGTGAGTCGAGATCGCGCCACTGCACTCCAGCCTGGGCG-ACA-GAGCGAGAC--------TCC-GTCTC--

>DY316
GGCCGGGCACGGTGGCTCACGCCTGTAATCCCAGCACTTTGGGAGGCCGAGACGGGCGGATCACGAGGTCAGGAGATCGAGACCATCCTGGCTAACACGGTGAAACCCCGTCTCTACTAAAAA----TACAAAAA------TTAGCCAGGCATGGTGGCGGGCGCCTGTAGTCCCAGCTACAC--GGGAGGCTGAGGCAGGAGAATGGCGTGAACCCGGGAGGCGGAGCTTGCAGTGAGTCGAGATCGCGCCACTGCACTCCAGCCTGGGCG-ACA-GAGCAAAAC--------TCC-GTCTC--

>DY317
GGCCGGGCGCGGTGGCTCACGCCTGTAATCCCAGCACTTTGGGAGGCCGAGACGGGCGGATCACGAGGTCAGGAGATCGAGACCATCCTGGCTAACACGGTGAAATCCCGTCTCTACTAAAAA----TACAAAAA------TTAGCCGGGCATGGTGGCGCGTGCCTATAGTCCCAGCTACAC--GGGAGGCTGAGGCAGGAGAATGGCGTGAACCCGGGAGGCGGAGCTTGCAGTGAGTCGAGATCGCGCCACTGCACTCCAGCCTGGGCG-ACA-GAGCGAAAC--------TCC-GTCTC--

>DY318
GGCCGGGCGCGGTGGCTCACGCCTGTAATCCCAGCACTTTGGGAGGCCGAGACGAGCGGATCACGAGGTCAGGAGATCGAGACCATCCTGGCTAACACGGTGAAACCCCGTCTCTACTAAAAA----TACAAAAA------TTAGCCGGGCATGGTGGCGCGTGCCTGTAGTCCCAGCTACAC--GGGAGGCTGAGGCAGGAGAATGGCGTGAACCCGGGAGGCGGAGCTTGCAGTGAGTCGAGATCGCGCCACTGCACTCCAGCATGGGCG-ACA-GAGCGAAAC--------TCC-GTCTC--

>DY319
GGCCGGGCACGGTGGCTCACGCCTGTAATCCCAGCACTTTGGGAGGCCGAGATGGGCGGATCACGAGGTCAGGAGATCGAGACCATCCTGGCTAACACGGTGAAACCCCGTCTCTACTAAAAA----TACAAAAA------TTAGCCGGGCATGGTGGCGCACGCCTGTAGTCCCAGCTACAC--GGGAGGCTGAGGCAGGAGAATGGCATGGACCCGGGAGGCGGAGCTTGCAGTGAGTCGAGATCGCGCCACTGCACTCCAGCCTGGGCG-ACA-GAGCGAAAC--------TCC-GTCTC--

>DY320
-------------------------------CAGCACTTTGGGAGGCCGAGACGGGCGGATCACGAGGTCAGGAGATCGAGACCATCCTGGCTGACACGGTGAAACCCCGTCTCTACTAAAAA----TACAAAAA------TTAGCCGGGCATGGTGGCGCGCGCCTGTAGTCCCAGCTACTC--GGGAGGCTGAGGCAGGAGAATGGCGTGAACCCGGGAGGCGGAGCTTGCAGTGAGTCGAGATCGCGCCACTGCGCTCCAGCCTGGGTG-ACA-GAGCGAAAC--------TCC-GTCTC--

>DY321
CGCCGGGCGCGGTGGCTCACGCCTGTAATCCCAGCACTTTGGGAGGCCGAGATGGGCGGATCACGAGGTCAGGAGATCGAGACCATCCTGGCTAACACGGTGAAACCCCATCTCTGCTAAAAA----TACAAAAA------TTAGCCGGGCATGGTGGCGCGCGCCTGTAGTCCCAGCTACAC--GGGAGGCTGAGGCAGGAGAATGGCGTGAACCCGGGAGGCGGAGCTTGCAGTGAGTCGAGATCGCGCCACTGCACTCCAGCCTGGGCT-ACA-GAGCAAAAC--------TCC-GTCTC--

>DY322
GGCCGGGCGCGGTGGCTCACGCCTGTAATCCCAGCACTTTGGGAGGCCGAGATGGGCGGATCACGAGGTCAGGAGATCGAGACCATCCTGGCTAACACGGTGAAACCCCGTCTCTACTAAAAA----TACAAAAAAAAA--TTAGCCGGGCATGGTGGCGCACGCCTGTAGTCCCAGCTACAC--GGGAGGCTGAGGCAGGAGAATGGCGTGAACCCGGGAGGCGGAGCTTGCAGTGAGTCGAGATCGCGCCACTGCACTCCAGCCTGGGCG-ACA-GAGCGAAAC--------TCC-GTCTC--

>DY323
GGCCGGGCACGGTGGCTCACGCCTGTAATCCCAGCACTTTGGGAGGCCGAGACGGGCGGATCACGAGGTCAGGAGATCGAGACCATCCTGGCTAACACGGTGAAACCCCGTCTCTACTAAAAA----TACAAAAAAAA---TTAGCCGGGCGTGGTGGCGCGTGCCTGTAGTCCCAGCTACAC--GGGAGGCTGAGGCAGGAGAATGGCGTGAACCCGGGAGGCGGAGCTTGCAGTGAGTCGAGATCGCGCCACTGCACTCCAGCCTGGGCG-ACA-GAGCGAAAC--------TCC-GTCTC--

>DY324
GGCCGGGCGCGGTGGCTCACGCCTGTAATCCCAGCACTTTGGGAGGCCGAGACGGGCGGATCACGAGGTCAGGAGATCGAGACCATCCTGGCTAACACGGTGAAACCCCGTCTCTACTAAAAA----TACAAAAA------TTAGCCGGGCATGGTGGCGCGTGCCTGTAGTCCCAGCTACAC--AGGAGGCTGAGGCAGGAGAATGGCGTGAACCCGGGAGGCGGAGCTTGCAGTGAGTCGAGATCGCGCCACTGCACTCCAGCCTGGGCG-ACA-GAGCGAGAC--------TCC-GTCTC--

>DY325
GGCCGGGCGCGGTGGCTCACGCCTGTAATCCCAGCACTTTGGGAGGTCGAGACGGGCGGATCACGAGGTCAGGAGATCGAGACCATCCTGGCTAACACGGTGAAACTCCGTCTCTACTAAAAA----TACAAAAA------TTAGCCGGGCATGGTGGCGCGTGCCTGTAGTCCCAGCTACAG--GGGAGGCTGAGGCAGGAGAATGGCGTGAACCCGGGAGGCGGAGCTTGCAGTGAGTCGAGATCGCGCCACTGCACTCCAGCCTGGGCG-ACA-GAGCGAAAC--------TCC-GTCTC--

>DY326
GGCCGGGCACGGTGGCTCACGCCTGTAATCCCAGCACTTTGGGAGGCCGAGACGGGCGGATCACGAGGTCAGGAGATCAAGACCATTCTGGCTAACACGGTGAAACCCCGTCTCTACTAAAAA----TACAAAAA------TTAGCCGGGCATGGTGGCGCGCGCCTGTAGTCCCAGCTACAC--GGGAGGCTGAGGCAGGAGAATGGCGTGAACCCGGGAGGCGGAGCTTGCAGTGAGTCGAGATCGCGCCACTGCACTCCAGCCTGGGCG-ACA-GAGTGAAAC--------TCC-GTCTC--

>DY327
GGCCGGGCGCGGTGGCTCACGCCTGTAATCCCAGCACTTTGGGAGGCCGAGACGGGCGGATCACGAGGTCAGGAGATCGAGACCATCCTGGCTGACACGGTGAAACCCCGTCTCTACTAAAAA----TACAAAAA------TTAGCCGGGCATGGTGGCGCGCGCCTGTAGTCCCAGCTACTC--GGGAGGCTGAGGCAGGAGAATGGCGTGAACCCGGGAGGCGGAGCTTGCAGTGAGTCGAGATCGCGCCACTGCGCTCCAGCCTGGGCG-ACA-GAGCGAAAC--------TCC-GTCTC--

>DY328
GGCCGGGCGCAGTGGCTCACGCCTGTAATCCCAGCACTTTGGGAGGCCGAGACGGGCGGATCACGAGGTCAGGAGATCGAGACCATCCTGGCTAACACGGTGAAACCCCGTCTCTACTAAAAA----TACAAAAAA-----TTAGCTGGGCATGGTGGCGCGCGCCTGTAGTCCCAGCTACAC--GGGAGGCTGAGGCAGGAGAATGGCGTGAACCTGGGAGGCGGAGCTTGCAGTGAGTCGAGATCGCGCCACTGCACTCCAGCCTGGGCG-ACA-GAGCGAAAC--------TCC-GTCTC--

>DY329
GGCCGGGCGCAGTGGCTCACGCCTGTAATCCCAGCACTTTGGGAGGCCGAGACGGGCGGATCACGAGGTCAGGAGATCGAGACCATCCTGGCTAACACGGTGAAACCCCGTCTCTACTAAAAA----TACAAAAA------TTAGCCGGGCATGGTGGTGCGCGCCTGTAGTCCCAGCTACAC--GGGAGGCTGAGGCAGGAGAATGGCGTGAACCCGGGAGGCAGAGCTTGCAGTGAGCCGAGATCGCACCACTGCACTCCAGCCTGGGCG-ACA-GAGCGAAAC--------TCC-GTCTC--

>DY330
GGCCGGGCGCGGTGGCTCACGCCTGTAATCCCAGCACTTTGGGAGGCCGAGACGGGCAGATCACGAGGTCAGGAGATCGAGACCATCCTGGCTAACACGGTGAAACCCCGTCTCTACTAAAAA----TACAAAAA------TTAGCCAGGCGTGGTGGCGCGCGCCTGTAGTCCCAGCTACAC--GGGAGGCTGAGGCAGGAGAATGGCGTGAACCCGGGAGGCGGAGCTTGCAGTGAGTCGAGATCGCGCCACTGCACTCCAGCCTGGGCG-ACA-GAGTGAAAC--------TCC-GTCTC--

>DY331
GGCCGGGCGCGGTGGCTCACGCCTGTAATCCCAGCACTTTGGGAGGCCGAGACGGGTGGATCACGAGGTCAGGAGATCGAGACCATCCTGGCTAACACGGTGAAACCCCGTCTCTACTAAAAA----TACAAAAA------TTAGCCGGGCATGGTGGCGCGTGCCTGTAGTCCCAGCTACAT--GGGAGGCTGAGGCAGGAGAATGGCGTGAACCCGGGAGGCGGAGCTTGCAGTGAGTCGAGATCGCGCCACTGCACTCCAGCCTGGGCA-ACA-GAGCGAAAC--------TCC-GTCTC--

>DY332
GGCCGGGCGCGGTGGCTCACGCCTGTAATCCCAGCACTTTGGGAGGCCGAGACAGGCAGATCACGAGGTCAGGAGATCGAGACCATCCTGGCTAACACGGTGAAACCCCGTCTCTACTAAAAA----TACAAAAA------TTAGCCGGGCATGGTGGCGTGCGCCTGTAGTCCCAGCTACAC--GGGAGGCTGAGGCAGGAGAATGGCGTGAACCCGGGAGGCGGAGCTTGCAGTGAGTCGAGATCGCGCCACTGCACTCCAGCCTGGGCG-ACAAGAGCGAAAC--------TCC-GTCTC--

>DY333
GGCCGGGCGCGGTGGCTCACGCCTGTAATCCCAGCACTTTGGGAGGCCGAGACGGGCGGATCACGAGGTCAGGAGATCGAGACCATCCTGGCTGACACGGTGAAACCCCGTCTCTACTAAAAA----TACAAAAA------TTAGCCAGGCATGGTGGCGCGCGCCTGTAGTCCCAGCTACTC--GGGAGGCTGAGGCAGGAGAATGGCGTGAACCCGGGAGGCGGAGCTTGCAGTGAGTCGAGATCGTGCCACTGCGCTCCAGCCTGGGCG-ACA-GAGCGAAAC--------TCC-GTCTC--

>DY334
GGCCGGGCGCGGTGGCTCACGCCTGTAATCCCAGCACTTTGGGAGGCCGAGACGGGCAGATCACGAGGTCAGGAGATCGAGACCATCCTGGCTAACACGGTGAAACCCCGTCTCTACTAAAAA----TACAAAAA------TTAGCCGGGCATGGTG-CGCACGCCTGTAGTCCCAGCTACAC--GGGAGGCTGCGGCAGGAGAATGGCGTGAACCCGGGAGGCGGAGCTTGCAGTGAGTCGAGATCGCGCCACTGCACTCCAGCCTGGGCG-ACA-GAGCGAAAC--------TCC-GTCTC--

>DY336
-------------------------------------------------------------------GTCAGGAGATCGAGACCATCCTGGCTAACACGGTGAAACCCCGTCTCTACTAAAAA----TACAAAAA------TTAGCCGGGCGTGGTGGCGCGCGCCTGTAGTCCCAGCTACAC--GGGAGGCTGAGGCAGGAGAATGGCGTGAACCCGGGAGGCGGAGCTTGCAGTGAGTCGAGATCGCGCCACTGCACTCCAGCCTGGGCG-ACA-GAGCGAGAC--------TCC-CTCTC--

>DY337
GGCCGGGCACGGTGGCTCACGCCTGTAATCCCAGCACTTTGGGAGGCCGAGATGGGCGGATCATGAGGTCAGGAGATCGAGACCATCCTGGCTAACATGGTGAAACCCCGTCTCTATTAAAAA----TACAAAAA------TTAGCCGGGCATGGTGGCGCGCGCCTGTAGTCCCAGCTACAT--GGGAGGCTGAGGCAGGAGAATGGCGTGAACCCGGGAGGCGGAGCTTGCAGTGAGTCGAGATCGCACCACTGCACTCCAGCCTGGGCG-ACA-GAGCGAAAC--------TCC-GTCTC--

>DY338
GGCCGGGCGCGGTGGCTCACGCCTGTAATCCCAGCACTTTGGGAGGCCGAGATGGGCGGATCACGAGGTCAGGAGATCGAGACCATCCTGGCTAACACGGTGAAACCCCGTCTCTACTAAAAA----TACAAAAA------TTAGCCGGGCATGGTGGCGCACGCCTGTAGTCCCAGCTACAC--GGGAGGCTGAGGCAGGAGAATGGCGTGAACCCGGGAGGCGGAGCTTGCAGTGAGTCGAGATCGCGCCACTGCACTCCAGCCTGGGCG-ACA-GAACGAAAC--------TCC-GTCTC--

>DY339
-------------------------------CAGCACTTTGGGAGGCCGAGACGGGCGGATCACGAGGTCAGGAGATCGAGACCATCCTGGCTAACACGGTGAAACCCCGTCTCTACTAAAAA----TACAAAAA------TTAGCCGGGCATGGTGGCGCATGCCTATAGTCCCAGCTACAC--GGGAGGCTGAGGCAGGAGAATGGCGTGAACCCGGGAGGCGGAGCTTGCAGTGAGTCGAGATCGCGCCACTGCACTCCAGCCTGGGCG-ACA-GAGCGAAAC--------TCC-GACTC--

>DY340
GGCCGGGCGCGGTGGCTCACGCCTGTAATCCCAGCACTTTGGGAGGCCGAGACGGGCGGATCACGAGGTCAGGAGATCGGGACCATCCTGGCTAACACGGTGAAACCCCGTCTCTACTAAAAA----TACAAAAA------TTAGCCGGGCATGGTGGCGCGTGCCTGTAGTCCCAGCTACAC--AGGAGGCTGAGGCAGGAGAATGGCGTGAACCCGGGAGGCGGAGCTTGCAGTGAGTCGAGATCGCGCCACTGCACTCCAGCCTGGGCG-ACA-GAGCGAAAC--------TCC-GTCTC--

>DY341
GGCCGGGCGCGGTGGCTCACGCCTGTAATCCCAGCACTTTGGGAGGCCGAGACGGGCGGATCACGAGGTCAGGAGATCGAGACCATCCTGGCTAACACGGTGAAACCCCGTCTCTACTAAAAA----TACAAAAA------TTAGCCGGGCATGGTGGCGCGTGCCTGTAGTCCCAGCTACAC--GGAAGGCTGAGGCAGGAGAATGGCGTGAACCCGGGAGGCGGAGCTTGCAGTGAGTCGAGATCGCGCCACTGCACTCCAGCCTGGGCG-ACA-GAGCAAAAC--------TCC-GTCTC--

>DY342
GGCCGGGCGCGGTGGCTCACGCCTGTAATCCCAGCACTTTGGGAGGCCGAGACGGGCGGATCACGAGGTCAGGAGATCGAGACCATCCTGGCTAACACGGTGAAACCCCGTCTCTACTAAAAA----TACAAAAA------TTAGCCAGGCATGGTGGCGCGCGCCTGTAGTCCCAGCTACAC--GGGAGGCTGAGGCAGGAGAATGGCGTGAACCTGGGAGGCGGAGCTTGCAGTGAGTCGAGATCGCGCCACTGCACTCCAGCCTGGGCC-ACA-GAGCGAGAC--------TCC-GTGTC--

>DY343
-----GGCGCGGTGGCTCACGCCTGTAATCCTAGCACTTTGGGAGGCTGAGATGGGCGGATCACGAGGTCAGGAGATCGAGACCATCCTGGCTAACACGGTGAAACCCCGTCTCTACTAAAAA----TACAAAAA------TTAGCCGGGCATGGTGGCACGTGCCTGTAGTCCCAGCTACAC--GGGAGGCTGAGGCAGGAGAATGGCGTGAACCCGGGAGGCGGAGCTTGCAGTGAGTGGAGATCGCGCCACTGCACTCCAGCCTGGGCG-ACA-GAGCGAAAC--------TCC-GTCTC--

>DY344
GGCCGGGCGCGGTGGCTCACGCCTGTAATCCCAGCACTTTGGGAGGCCGAGACGGGCGGATCACGAGGTCAGGAGATCGAGACCATCCTGGCTGACACGGTGAAACCCCGTCTCTACTAAAAA----TACAAAAA------TTAGCCGGGCATGGTGGCGCGCGCCTGTAGTCCCAGCTACTC--GGGAGGCTGAGGCAGGAGAATGGCGTGAACCCGGGAGGCGGAGCTTGCAGTGAGTCGAGATCGCGCCACTGCGCTTCAGCCTGGGCG-ACA-GAGCGAAAC--------TCC-GTCTC--

>DY345
GGCCGGGCGCGGTGGCTCACACCTGTAATCCCAGCACTTTAGGAGGCCGAGATGGGCGGATCACAAGGTCAGGAGATCGAGACCATCCTGGCTAACACGGTGAAACCCCGTCTCTGCTAAAAA----TACAAAAA------TTAGCCGGGCATGGTGGCGCGCACCTGTAGTCCCAGCTACAC--GGGAGGCTGAGGCAGGAGAATGGCGTGAACCCGGGAGGCGGAGCTTGCAGTGAGTCGAGATCACGCCACTGCACTCCAGCCTGGGCG-ACA-GAGCGAAAC--------TCC-GTCTC--

>DY346
-----------------------------------ACTTTGGGAGACCGAGACGGGCGGATCACGAGGTCAGGAGATCGAGACCATCCTGGCTAACATGGTGAAACCCCGTCTCTACTAAAAA----TACAAAAA------TTAGCCGGGCATGGTGGCGCGTGCCTGTAGTCCCAGCTAGAC--GGGAGGCTGAGGCAGGAGAATGGCGTGAACCCGGGAGGCGGAGCTTGCAGTGAGTCGAGATTGCACCACTGCACTCCAGCCTGGGCG-ACA-GAGCGAAAC--------TCC-GTCTC--

>DY347
GGCTGGGCGCAGTGGCTCACGCCTGTAATCCCAGCACTTTGGGAGGCTGAGACAGGCGGATCACGAGGTCAGGAGATCGAGACCATCCTGGCTAACACGGTGAAACCCCGTCTCTACTAAAAA----TACAAAAAAA----TTAGCCGGGCATGGTGGCGTGCGCCTGTGGTCCCAGCTACAC--GGGAGGCTGAGGCAGGAGAATGGCGTGAACCCGGGAGGCGGAGCTTGCAGTGAGTCGAGATCGCGCCACTGCACTCCAGCCTGGGCG-ACA-GAGCGAAAC--------TCC-ATCTC--

>DY348
GGCCGGGCGCGGTGGCTCACGCCTGTAATCCCAGCACTTTGGGAGGCCGAGACGGGCAGATCACGAGGTCAGGAGATCGAGACCATCCTGGCTAACACGGTGAAACCCCGTCTCTACTAAAAA----TACAAAAA------TTAGCCGGGCATGGTGGCATGCACCTGTAGCCCCAGCTACAC--GGGAGGCTGAGGCAGGAGAATGGCGTGAACCCGGGAGGCGGAGCTTGCAGTGAGTCGAGATCGCGCCACTGCACTCCAGCCTGGGCG-ACA-GAGCGAAAC--------TCC-GTCTC--

>DY349
GGCCGGGCGCGG--GCTGACGCCTGTAATCCCAGCACTTTGGGAGGCCGAGACAGGCGGATCACGAGGTCAGGAGATCGAGACCATCCTGGCTAACACGGTGAAACCCCGTCTCTACTAAAAAAAAATACAAAAA------TTAGCCGGGCATGGTGGCGCGCGTCTGTAGTCCCAGCTACAC--GGGAGGCTGAGGCAGGAGAATGGCGTGAACCCGGGAGGCGGAGCTTGCAGTGAGTTGAGATCGCGCCACTGCACTCCAGCCTGGGCG-ACA-GAGCGAAAC--------TCC-GCCTC--

>DY350
GGCCGGGCGCGGTGGCTCACGCCTGTAATCCCAGCACTTTGGGAGGCCGAGACAGGCGGATCACAAGGTCAGGAGATCGAGACCATCCTGGCTAACACGGTGAAACCCCGTCTCTACTAAAAA----TACAAAAA------TTAGCCGGGCATGGTGGCGCGCGCCTGTAGTCCCAGCTACAC--GGGAGGCTGAGGCAGGAGAATGGCGTGAACCCGGGAGGCGGAGCTTGCAGTGAGTCGAGATCGCGCCACTGCACTCCAGCCTGGGCG-ACA-AAGCGAGAC--------TCC-GTCTC--

>DY351
GGCCGGGCGCGGTGGCTCACGCCTGTAATCCCAGCACTTTGGGAGGCCGAGACGGGCGGATCACGAGGTCAGGAGATCGAGACCATCCTGGCTAACACGGTGAAACCCCGTCTCTACTAAAAA----TACAAAAAAAA---TTAGCCGGGCATGGTGGCGCGTGCCTGTAGTCCCAGCTACAC--GGGAGGCTGAGGCAGGAGAATGGCGTGAACCCGGGAGGCGGAGCTTGCAGTGAGTCGAGATCGCGCCACTGCACTCCAGCCTGGGCG-ACA-GAGCGAAAC--------TCC-GTCTC--

>DY352
GGCCAGGCGCGGTGGCTCACGCCTGTAATCCCAGCACTTTGGGAGGCCGAGACGGGCTGATCACGAGGTCAGGAGATCGAGACCATCCTGGCTAACACGGTGAAACCCCGTCTCTACTAAAAA----TACAAAAA------TTAGCCGGGCATGGTGGCGCGTGCCTGTAGTCCCAGCTACTT--GGGAGGCTGAGGCAGGAGAATGGCGTGAACCCGGGAGGCGGAGCTTGCAGTGAGTCGAGATCGCGCCACTGCACTCCAGCCTGGGCG-ACA-GAGCGAAAC--------TCC-GTCTC--

>DY353
GGCCGGGCGCGGTGGCTCACGCCTGTAATCCCAGCACTTTGGGAGGCCGAGACGGGCGGATCACGAGGTCAGGAGATTGAGACCATCCTGGCTGACACGGTGAAACCCCGTCTCTACTAAAAA----TACAAAAA------TTAGCCGGGCATGGTGGCGCGCGCCTGTAGTCCCAGCTACTC--GGGAGGCTGAGGCAGGAGAATGGCGTGAACCCGGGAGGCGGAGCTTGCAGTGAGTCAAGATCGCGCCACTGCGCTCCAGCCTGGGCA-ACA-GAGCGAAAC--------TCC-GTC----

>DY354
GGCCGGGCGCGGTGGCTCACGCCTGTAATCCCAGCACTTTGGGAGGCCGAGACGGGCGGATCACGAGGTCAGGAGATCGAGACCATCCTGGCTAACACGGTGAAACCCCGTCTCTACTAAAAA----TACGAAAA------TTAGCCGGGCATGGTGGCGCGCGCCTGTAGTCTCAGCTACAC--GGGAGGCTGAGGCAGGAGAATGGCGTGAACCCAGGAGGCGGAGCTTGCAGTGAGTCGAGATCGCGCCACTGCACTCCAGCCTGGGCG-ACA-GAGCGAAAC--------TCC-GTCTC--

>DY355
GGCCGGGCGCGGTGGCTCACGCCTGTAATCCCAGCACTTTGGGAGGCCGAGACGGGCGGATCACGAGGTCAGGAGATCGAGACCATCCTGGCTAACACGGTGAAACCCCGTCTCTACTAAAAA----TACAAAAA------TTAGCCGG-CATGGTGGCGCGCGCCTGTAGTCCCAGCTACAC--GGGAGGCTGAGGCAGGAGAATGGCGTGAACCCAGGAGGCGGAGCTTGCAGTGAGTCGAGATCGCGCCACTGCACTCCAGCCTGGGCG-ACA-GAGCGAAAC--------TCC-GCCTC--

>DY356
GGCCGGGCGCGGTGGCTCACGCCTGTAATCCCAGCACTTTGGGAGGCTGAGACGGGCGGATCACGAGGTCAGGAGATCGAGACCATCCTGGCTAACACGGTGAAACCCCGTCTCTACTAAAAA----TACAAAAA------TTAGCCAGGCATGGTGGCGCGCGCCTGTAGTCCCAGCTACAC--GGGAGGCTGAGGCAGGAGAATGGCGTGAACCCGGGAGGCGGAGCTTGCAGTGAGTCGAGATCGGGCCACTGCACTCCAGGCTGGGCG-ACA-GAGCGAAAC--------TCC-GTCTC--

>DY357
GGCCGGGCGCGGTGGCTCACGCCTGTAATCCCAGCACTTTGGGAGGCCGAGACGGGCGGATCACGAGGTCAGGAGATCGAGACCATCCTGGCTAACACGGTGAAACCCCGTCTCTACTAAAAA----TACAAAAA------TTAGCCGGGCATGGTGGCGCGCGCCTGTAGTCCCAGCTACAT--GGGAGGCTGAGGCAGGAGAATGGCGTGAACCCGGGAGGCAGAGCTTGCAGTGAGTCGAGATTGCGCCACTGCACTCCAGCCTGGGAG-ACA-GAGCGAAAC--------TTT-GTCTC--

>DY358
GGCCGGGCGCGGTGGCTCACGCCTGTAATCCCAGCACTTTGGGAGGCCGAGACGGGCGGATCACGAGGTCAGGAGATCGAGACCATCCTGGCTAACACGGTGAAACCCCGTCTCTACTAAAAA----TACAAAAAAA----TTAGCCGGGCATGGTGGCGCGCGCCTGTAGTCCCAGCTACAC--GGGAGGCTGAGGCAGGAGAATGGCATGAACCAGGGAGGCGGAGTTTGCAGTGAGTCGAGATCGCGCCACTGCACTCCAGCCTGGGCG-ACA-GAGCGAAAC--------TCC-GTCTC--

>DY359
----------------------------------------------------CGGGCGGATCACGAGGTCAGGAGATCGAGACCATCCTGGCTAACACGGTGAAACCCCGTCTCTACTAAAAA----TACAAAAA------TTAGCCGGGCATGGTGGCGCGCGCCTGTAGTCCCAGCTACAT--GGGAGGCTGAGGCAGGAGAATGGCGTGAACCCGGGAGGCGGAGCTTGCAGTGAGTCGAGATCGCGCCACTGCACTCCAGCCTGGGCG-ACA-GAGCAAAAC--------TCC-GTCTC--

>DY360
GGCCGGGCGCGGTGGCTCACGCCTGTAATCCCAGCACTTTGGGAGGCCGAGACGGGCGGATCACGAGGTCAGGAGATCGAGACCATCCTGGCTAACACGGTGAAACCCCGTCTCTACTAAAAA----TACAAAAAAAA---TTAGCCGGGCATGGTGGCGCGCGCCTGTAGTCCCAGCTACAC--GGGAGGCTGAGGCAGGAGAATGGCGTGGACCCGGGAGGCAGAGCTTGCAGTGAGTCGAGATCGCGCCACTGCACTCCAGCCTGGGCC-ACA-GAGCGAAAC--------CCC-GTCTC--

>DY361
GGCCGGGCACAGTGGCTCACGCCTGTAATCCCAGCACTTTGGGAGGCCGAGACGGGCGGATCACGAGGTCAGGAGATCGAGACCATCCTGGCTAACACGGTGAAACCCCGTCTCTACTAAAAA----TACAAAAA------TTAGCCGGGCATGGTTGTGCGCGCCTGTAGTCCCAGCTACAC--GGGAGGCTGAGGCAGGAGAATGGCGTGAACCCGGGAGGCGGAGCTTGCAGTGAGTCGAGATTGCGCCACTGCACTCCAGCCTGGGCG-ACA-GAGCGAAAC--------TCC-GTCTCTC

>DY362
GGCCGGGCGCGGTGGCTCACGCCTGTAATCCCAGCACTTTGGGAGGCCGAGACGGGCGGATCACGAGGTCAGGAGATCGAGACCATCCTGGCTAACACGGTGAAACCCCGTCTCTACTAAAAA----TACAAAAA------TTAGCCGGGCATGGTGGCGCGTGCCTGTAGTCCCAGCTACAC--AGGAGGCTGAGGCAGGAGAATGGCATGAACCCGGGAGGCGGAGCTTGCAGTGAGTCGAGATTGCGCCACTGCACTCCAGCCTGGGCG-ACA-GAGCGAAAC--------TCC-GTCTC--

>DY363
GGCCGGGCGCAGTGGCTCACGCCTGTAATCCCAGCACTTTGGGAGGCCAAGACGGGCAGATCACGAGGTCAGGAGATCGAGACCATCCTGGCTAACACGGTGAAACCCCGTCTCTACTGAAAA----TACAAAAA------TTAGCCGGGCATGGTGGCGCGCGCCTGTAGTCCCAGCTACAT--GGGAGGCTGAGGCAGGAGAATGGCATGAACCTGGGAGGTGGAGCTTGCAGTGAGTCGAGATCGCGCCACTGCACTCCAGCCTGGGCG-ACA-GAGCGAAAC--------TCC-GTCTC--

>DY364
GGCCGGGTGCAGTGGCTCACGCCTGTAATCCCAGCACTTCGGGAGGCCGAGGCGGGCAGATCACGAGGTCAGGAGATTGAGATCGTCCTGGCTAACACGATGAAACCCCGTCTCTACTAAAAA----TACAAAAA------TTAGCCGGGCATGGTGGCGCGCACCTGTAGTCCCAGCTACAC--GGGAGGCTGAGGCAGGAGAATGGCGTGAACCCGGGAGGCGGAGCTTGCAGTGAGTCGAGATCGCGCCACTGCACTCCAGCCTGGGCG-ACA-GAGCGAAAC--------TCC-GTCTC--

>DY365
GGCCGGGCGCGGTGGCTCACGCCTGTAATCCCAGCACTTTGGGAGGCCGAGAGGGGCGGATCACGAGGTCAGGAGATCGAGACCATCCTGGCTAACACGGTGAAACCCCGTCTCTACTAAAAA----TACAAAAA------TTAGCCGGGCATGGTGGCGCGCGCCTGTAGTCCCAGCTACAC--GGGAGGCTGAGGCAGGAGAATGGCGTGAACCCGGGAGGCGGAGCTTGCAGTGAGTCGAGATCACGCCACTGCACTCCAGCCTGGGCG-ACA-GAGTGAAAC--------TCC-GTCTC--

>DY366
GGCCGGGCGCAGTGGCTCACGCCTGTAATCCCAGCACTTTGGGAGGCCGAGACGGGCGGATCACGAGGTCAGGAGATCGAGACCATCCTGGCTAACATGGTGAAACCCCGTCTCTACTAAAAA----TACAAAAA------TTAGCCGGGCATGGTGGCGCGTGCCTGTAGTCCCAGCTACAC--GGGAGGCTGAGGCAGGAGAATGGCGTGAACCCGGGAGGCAGAGCTTGCAGTGAGTCGAGATCGCGCCACTGCACTCCAGCCTGGGCG-ACA-GAGCGAAAC--------TCC-GTCTT--

>DY367
GGCCGGGCGCGGTGGCTCACGCCTGTAATCCCAGCACTTTGGGAGGCCGAGACGGGCGGATCACGAGGTCAGGAGATCGAGACCATCCTGGCTAACACGGTGAAACCCCGTCTCTACTAAAAA----TACAAAAA------TTAGCCGGGCATGGTGGCGCGTGCCTGTAGTCCCAGCTACAC--AGGAGGCTGAGGCAGGAGAATGGCGTGAACCCGGGAGGCGGAGCTTGCAGTGAGTCGAGATCGCGCCACTGCACTCCAGCCTGGGCG-ACA-GAGTGAAAC--------TCC-GTCTC--
 
>DY368
------------------------------------CTTTGGGAGGCCGAGACGGGCGGATCACGAGGTCAGGAGATCGAGACCATCCTGGCTAACACGGTGAAACCCCGTCTCTACTAAAAA----TACAAAAA------TTAGCCGGGCATGGTGGCGGGCGCCTGTAGTCCTAGCTACTC--GGGAGGCTGAGGCAGGAGAATGGCGTGAACCCGGGAGGCGGAGCTTGCAGTGAGTCGAGATCGCGCCACTGCACTCCAGCCTGGGCG-ACA-GAGCGAAAC--------TCC-GTCTC--

>DY369
GGCCGGGCACGGTGGCTCACACCTGTAATCCCAGCACTTTGGGAGGCCGAGATGGGTGGATCACGAGGTCAGGAGATCGAGACCATCCTGGCTAACACGGTGAAACCCCGTCTCTACTAAAAA----TACAAAAA------TTAGCCGGGCATGGTGGTGCGCGCCTGTAGTCCCAGCTACGC--GGGAGGCTGAGGCAGGAGAATGGCGTGAACCCGGGAGGCGGAGCTTGCAGTGAGTCGAGATCGCACCACTGCACTCCAGCCTGGGCG-ACA-GAGCGAAAC--------TCC-GTCTC--

>DY371
GGCCGGGCGCGGTGGCTCACGCCTGTAATCCCAGCACTTTGGGAGGCCGAGACGGGCGGATCACGAGGTCAGGAGATCGAGACCATCCTGGCTAACACGGTGAAACCCCGTCTCTACTAAAAA----TACAAAAA------TTAGCCGGGCATGGTGGCGCGTGCCTGTAGTCCCAGCTACAC--AGGAGGCTGAGGCAGGAGAATGGCGTGAACCCGGGAGGCGGAGCTTGCAGTGAGTCGAGATCGCGCCACTGCACTCCAGCCTGGGCG-ACA-GAGCGAGAC--------TCC-GTCTC--

>DY372
GGCCGGGCGCAGTGGCTCACGCCTGTAATCCCATCACTTTGGGAGGCCGAGACGGGCGGATCACGAGGTCAGGAGATCGAGACCATCCTGGCTAACACGGTGAAACCCCGTCTCTACTAAAAA----TACAAAAA------TTAGCCGGGCATGGTGGCGCGCGCCTGTAGTCCCAGCTACAC--GGGAGGCTGAGGCAGGAGAATGGCGTGAACCCGGGAGGCGGAGCTTGCAGTGAGTCGAGATTGTGCCACTGCACTTCAGCCTGGGCG-ACA-GAGCGAAAC--------TCC-GTCTC--

>DY373
GGCCGGGCGCGGTGGCTCACGCCTGTAATCCCAGCACTTTGGGAGGCCGAGACGGGCGGATCACGAGGTCAGGAGATCGAGACCATCCTGGCTGACACGGTGAAACCCCGTCTCTACTAAAAA----TACAAAAA------TTAGCCGGACATGGTGGCGCGCGCCTGTAGTCCCAGCTACTT--GGGAGGCTGAGGCAGGAGAATGGCGTGAACCCGGGAGGCGGAGCTTGCAGTGAGTCGAGATCGCGCCACTGCGCTCCAGCCTGGGCG-ACA-GAGCGAAAC--------TCC-GTCTC--

>DY374
GGCCGGGCGCGGTGGCTCACGCCTGTAATCCCAGCACTTTGGGAGGCCGAGACGGGCGGATCACGAGGTCAGGAGATCGAGACCATCCTGGCTAACACGGTGAAACCCCATCTCTACTAAAAA----TACAAAAA------TTAGCCGGGCATGGTGGCGCGTGCCTGTAGTCCCAGCTACAC--AGGAGGCTGAGGCAGGAGAATGGCGTGAACCCGGGAGGCGGAGCTTGCAGTGAGTCGAGATCGCGCCACTGCACTCCAGCCTGGGCG-ACA-GAGCGAGAC--------TCC-GTCTC--

>DY375
GGCCGGGCGCGGTGGCTCACGCCTGTAATCCCAGCACTTTGGGAGGCCGAGACGGGCGGATCACGAGGTCAGGGGATCGAGACCATCCTGGCTGACACGGTGAAACCCCGTCTCTACTAAAAA----TACAAAAA------TTAGCCGGGCATGGTGGCGCGCGCCTGTAGTCCCAGCTACTC--GGGAGGCTGAGGCAGGAGAATGGCGTGAACCCGGGAGGCGGAGCTTGCAGTGAGTCGAGATCGCGCCACTGCGCTCCAGCCTGGGCG-ACA-GAGCGAAAC--------TCC-GTCTC--

>DY376
GGCCGGGCGCGGTGGCTCACGCCTGTAATCCCAGCACTTTGGGAGGCCGAGACGGGCGGATCACGAGGTCAGGAGATCAAGACCATCCTGGCTAACACGGTGAAACCCCGTCTCTACTAAAAA----TACAAAAA------TTAGCCGGGCATGGTGGCGCGCGCCTGTAGTCCCAGCTACTT--GGGAGGCTGAGGCAGGAGAATGGCGTGAACCCGGGAGGCGGAGCTTGCAGTGAGCCGAGATCGCGCCACTGCACTCCAGCCTGGGCG-ACA-GAGCGAAAC--------TCC-GTCTC--

>DY377
GGCCGGGCGCGGTGGCTCACGCCTGTAATCCCAGCACTTTGGGAGGCCGAGACGGGCGGATCACGAGGTCAGGAGATCGAGACCATCCTGGCTAACACGGTGAAACACCGTCTCTACTAAAAA----TACAAAAA------TTAGCTGTGCATGGTGGCGCGCACCTGTAGTCCCAGCTACAC--GGGAGGCTGAGGCAGGAGAATGGCGTGAACCCGGGAGGCGGAGCTTGCAGTGAGTCGAGATCGCGCCACTGCACTCCAGCCTGGGCG-ACA-GAGCGAAAC--------TCC-GTCTC--

>DY378
GGCCGGGCGCGGTGGCTCACGCCTGTAATCCCAGCACTTTGGGAGGCCGAGACGGGCGGATCACGAGGTCAGGAGATCGAGACCATCCTGGCTGACACGGTGAAACCCCGTCTCTACTAAAAA----TACAAAAA------TTAGCCGGGCATGGTGGCGTGCGCCTGTAGTCCCAGCTACTC--GGGAGGCTGAGGCAGGAGAATGGCGTGAACCCGGGAGGCGGAGCTTGCAGTGAGTCGAGATCGCGCCACTGCGCTCCAGCCTGGGCG-ACA-GAGCGAAAC--------TCC-GTGTC--

>DY379
GGCCGGGCGCGGTGGCTCACGCCTGTAATCCCAGCACTTTGGGAGGCCGAGACGGGCGGATTACGAGGTCAGGAGATCGAGACCATCCTGGCTAACACGGTGAAACCCCGTCTCTACTAAAAAA---TACAAAAA------TTAGCCAGGCATGGTGGTGCGCGCCTGTAGTCCCAGCTACAC--GGGAGGCTGAGGCAGGAGAATGGCGTGAACCCGGGAGGCGGAGCTTGCAGTGAGTCGAGATCGCGCCACTGCACTCCAGCCTGGGCG-ACA-GAGCGAAAC--------TCC-GTCTC--

>DY380
GGCCGGGCGCAGTGGCTCACGCCTGTAATCCCAGCACTTTGGGAGGCCGAGACGGGCGGATCACGAGGTCAGGAGATCGAGACCATCCTGGCTAACACGGTGAAACCCCGTCTCTACTAAAAA----TACAAAAAAAA---TTAGCCGGGCATGGTGGCGCGCGCCTGTAGTCCCAGCTACGCACGGGAGGCTGAGGCAGGAGAATGGCGTGAACCCGGGAGGCGGAGCTTGCAGTGAGTCGAGATCGCGCCACTGCACTCCAGCCTGGGCG-ACA-GAGCGAAAC--------TCC-GTCTC--

>DY381
CGCCGGGCGCAGTGGCTCACGCCTGTAATCCCAGCACTTTGGGAGGCCGAGACGGGCGGATCACGAGGTCAGGAGATCGAGACCATCCTGGCTAACATGGTGAAACCCCGTCTCCACTAAAAA----TACAAAAA------TTAGCCGGGCATGGTGGCGCGCACCTGTAGTCCCAGCTACAC--GGGAGGCTGAGGCAGGAGAATGGCATGAACCCGGGAGGCGGAGCTTGCAGTGAGTCGAGGTCGCGCCACTGCACTCCAGCCTGGGCG-ACA-GAGCGAAAC--------TAC-GTCTC--

>DY382
GGCCGGGCGCGGTGGCTCACGCCTGTAATCCCAGCACTTTGGGAGGCCGAGACGGGCGGATCATGAGGTCAGGAGATCGAGACCATCCTGGCTGACACGGTGAAACCCCGTCTCTACTAAAAA----TACAAAAA------TTAGCTGGGCATGGTGGCGCGCGCCTGTAGTCCCAGCTACTC--GGGAGGCTGAGGCAGGAGAATGGCATGAACCCGGGAGGCGGAGCTTGCAGTGAGTCGAGATCGCGCCACTGCGCTCCAGCCTGGGCG-ACA-GAGCGAAAC--------TCC-GTCTC--

>DY383
GGCCGGGCGCAGTGGCTCACGCCTGTAATCCCAGCACTTTGGGAGGCCGAGATGGGCGGATCACGAGGTCAGGAGATCGAGACCATCCTGGCTAACACGGTGAAACCCCGTCTCTACTAAAAA----TACAAAAAAAA---TTAGCCGGGCATGGTGGCGCGCGCCTGTAGTCCCAGCTACACACGGGAGGCTGAGGCAGGAGAATGGCGTGAACCCGGGAGGCGGAGCTTGCAGTGAGTCGAGATCGCGCCACTGCACTCCAGCCTGGGCG-ACA-GAGCGAAAC--------TCC-GTCTC--

>DY384
GGCCGGGCGCGGTGGCTCACGCCTGTAATCCCAGCACTTTGGGAGGCCGAGACGGGCGGATCACGAGGTCAGGAGATCGAGACCATCCTGGCTAACACGGTGAAACCCCGTCTCTACCATAAA----TACAAAAA------TTAGCCGGGCATGGTGGCGCGCACCTGTAGTCCCAGCTACAC--GGGAGGCTGAGGCAGGAGAATGGCGTGAACCCGGGAGGCGGAGCTTGCAGTGAGTCGAGATCGCGCCACTGCACTCCAGCCTGGGCG-ACA-GAGCGAAAC--------TCC-GCCTC--

>DY385
----------------------------------CACTTTGGGAGGCCGAGACGGGCGGATCACGAGGTCAGGAGATCGAGACCATCCTAGCTAACATGGTGAAACCCCGTCTCTACTAAAAA----TACAAAAA------TTAGCTGGGCATGGTGGCGCACGCCTGTAGTCCCAGCTACAC--GGGAGGCTGAGGCAGGAGAATGGCGTGAACCCGGGAGGTGGAGCTTGCAGTGAGTCGAGATCGCGCCACTGCACTCCAGCCTGGGCG-ACA-GAGCGAAAC--------TCC-GTCTC--

>DY386
GGCCAGGCGCGGTGGCTTACGCCTGTAATCCCAGCACTTTGGGAGGGCGAGATGGGCGGATCACGAGGTCAGGAGATCGAGACCATCCTGGCTAACATGGTGAAACCCCGTCTCTACTAAAAA----TACAAAAA------TTAGCCGGGCATGGTGGCGCGCGCCTGTAGTCCCAGCTACAC--GAGAGGCTGAGGCAGGAGAATGGCGTGAACCCGGGAGGCGGAGCTTGCAGTGAGTTGAGATCGCGCCACTGCACTCCAGCATGGGCG-ACA-GAGCAAAAC--------TCC-GTCTC--

>DY387
GGCCAGGCGCGGTGGCTCACGCCTGTAATCCCAGCACTTTGGGAGGCCGAGACGGGCGGATCACGAGGTCAGGAGATCGAGACCATCCTGGCTAACACGGTGAAACCCCGTCTCTACTAAAAA----TACAAAAAAAAAA-TTAGCCGGGCATGGTGGCGCACGCCTGTAGTCCCAGCTACAT--GGGAGGCTGAGGCAGGAGAATGGCGTGAACCCGGGAGGCGGAGCTTGCAGTGAGTCGAGATCGCGCCACTGCACTCCAGCCTGGGCG-ACA-GAGCGAAAC--------TCC-GTCTC--

>DY388
GGCCGGGCGCGGTGGCTCACGCCTGTAATCCCAGCACTTTGGGAGGCCGAGATGGGCAGATCACGAGGTCAGGAGATCGAGACCATCCTGGCTAACACGGTGAAACCCCGTCTCTACTAAAAA----TACAAAAA------TTAGCCGGGCATGGTGGCGCACGCCTGTAGTCCCAGCTACAC--GGGAGGCTGAGGCAGGAGAATGGCGTGAACCCGGGAGGCGGAGCTTGCAGTGAGTCGAGATCGCGCCACTGCACTCCAGCCTGGGCG-ACA-GAGCGAAAC--------TCC-GTCTC--

>DY389
AGCCGGGCGCGGTGGCTCACGCCTGTAATCCCAGCACTTTGGGAGGCCGAGACGGGCAGATCACGAGGTCAGGAGATCGAGACCATCCTGGCTAACACGGTGAAACCCCGTCTCTACTAAAAA----TACAAAAA------TTAGCCGGGCATGGTGGCGCGCGCCTGTAGTCCCAGCTACAC--GGGAGGCTGAGGCAGGAGAATGGCGTGAACCCGGGAGGCGGAGCTTGCAGTGAGTCGAGATCGTGCCACTGCACTCCAGTCTGGGTG-ACA-GAGCGAAAC--------TCC-GTCTC--

>DY390
GGCCGGGCGCGGTGGCTCACGCCTGTAATCCCAGCACTTTGGGAGGCCGAGACGGGCGGATCACGAGGTCAGGAGATCGAGACCATCCTGGCTAACACGGTGAAACCCCGTCTCTACTAAAAA----TACAAAAA------TTAGCCGGGCATGGTGGCGCGTGCCTGTAGTCCCAGCTACAC--AGGAGGCTGAGGCAGGAGAATGGCGTGAACCCGGGAGGCGGAGCTTGCAGTGAGTCGAGATCAAGCCACTGCACTCCAGCCTGGGCG-ACA-GAGCGAAAC--------TCC-GTCTC--

>DY391
GGCCGGGCGCGGTGGCTCACGCCTGTAATCCCAGCACTTTGGGAGGCCGAGACGGGCGGATCACGAGGTCAGGAGATCGAGACCATCCTGGCTAACACGGTGAAACCCCGTCTCTACTAAAAA----TACAAAAA------TTAGCCAGGCATGGTGGCGGGCGCCTGTAGTCCCAGCTACAC--GGGAGGCTGAGGCAGGAGAATGGCGTGAACCCGGGAGGCGGAGCTTGCAGTGAGTCGAGATCACGCCACTGCACTCCAGCCTGGGTG-ACA-GAGCGAAAC--------TCC-GTCTC--

>DY392
GGCCGGGCGCGGTGGCTCACGCCTGTAATCCCAGCACTTTGGGAGGCTGAGACGGGCGGATCACGAGGTCAGGAGATCGAGACCATCCTGGCTAACACGGTGAAACCCCGTCTCTACTAAAAA----TACAAAAA------TTAGCCGGGCATGGTGGCGCGTGCCTGTAGTCCCAGCTACAC--AGGAGGCTGAGGCAGGAGAATGGCGTGAACCCGGGAGGTGGAGCTTGCAGTGAGTCGAGATCGCGCCACTGCACTCCAGCCTGGGCG-ACA-GAGCGAAAC--------TTC-GTCTC--

>DY393
GGCCGGGCGCGGTGGCTCATGCCTGTAATCCCAGCACTTTGGGAGGCCGAGACGGGCGGATCACGAGGTTAGGAGATCGAGACCATCCTGGCTGACACGGTGAAACCCCGTCTCTACTAAAAA----TACAAAAA------TTAGCCGGGCATGGTGGCGCGCGCCTGTAGTCCCAGCTACTC--GGGAGGCTGAGGCAGGAGAATGGCGTGAACCCGGGAGGCGGAGCTTGCAGTGAGTCGAGATCGCGCCACTGCGCTCCAGCCTGGGCG-ACA-GAGCGAAAC--------TCC-GTCTC--

>DY394
GGCCGGGCGCGGTGGCTCACGCCTGTAATCCCAGCACTTTGGGAGGCCGAGACGGGCGGATCACGAGGTCAGGAGATCGAGACCATCCTGGCTGACACGGTGAAACCCCGTCTCTACTAAAAA----TACAAAAA------TTAGCCGGGCATGGTGGCGCGCGCCTGTAGTCCCAGCTACTT--GGGAGGCTGAGGCAGGAGAATGGCGTGAACCCGGGAGGCGGAGCTTGCAGTGAGTCGAGATCGCGCCACTGCGCTCCAGCCTGGGCG-ACA-GAGCGAAAC--------TCC-GTCTC--

>DY395
AGCCGGGCGCGGTGGCTCATGCCTGTAATCCCAGCACTTTGGGAGGCTGAGACGGGCGGATCACGAGGTCAGGAGATCGAGACCATCCTGGCTAACACGGTGAAACCCCGTCTCTACTAAAAA----TACAAAAA------TTAGCCAGGCATGTTGGCGTGCGCCTGTAGTCCCAGCTACAC--GGGAGGCTGAGGCAGGAGAATGGTGTGAACCCGGGAGGCGGAGCTTGCAGTGAGTCGAGATCGCGCCACTGCACTCCAGCCTGGGCG-ACA-GAGCGAAAC--------TCC-GTCTC--

>DY396
GGCCGGGCGCGGTGGCTCACGCCTGTAATCCCAGCACTTTGGGAGGCCGAGACGGGCGGATCACGAGGTCAGGATATCGAGACCATCCTGGCTAACACGGTGAAACCCCGTCTCTACTAAAAA----TACAAAAA------TTAGCCGGGCATGGTGGCGCGCTCCTGTAGTCCCAGCTACAC--GGGAGGCTGAGGCAGGAGAATGGCGTGAACCTGGGAGGCGGAGCTTGCAGTGAGTCGAGATCACACCACTGCACTCCAGCCTGGGCG-ACA-GAGCGAGAC--------TCC-GTCTC--

>DY397
GGCCGGGCGCGGTGGCTCACGCCTGTAATCCCAGCACTTTGGGAGGCCGAGACGGGCGGATCACGAGGTCAGGAGAGCGAGACCATCCTGGCTAACACGGTGAAACCCCGTCTCTACTAAAAAAAA-TACAAAAA------TTAGCCGGGCATGGTGGCGCGTGCCTGTAGTCCCAGCTACAC--GGGAGGCTGAGGCAGGAGAATGGTGTGAACCCGGGAGGCGGAGCTTGCAGTGAGTCGAGATCGCGCCACTGCACTCCAGCCTGGGCG-ACA-GAGCGAAAC--------TCC-GTCTC--

>DY398
GGCCGGGCGCGGTGGCTCACGCCTGTAATCCCAGCACTTTGGGAGGCCGAGACGGGCGGATCACGAGGTCAGGAGATCGAGAGCATCCTGGCTAACACGGTGAAACCCCGTCTCCACTAAAAA----TACAAAAA------TTAGCCGGGCATGGTGGCGCGCGCCTGTAGTCCCAGCTACAC--GGGAGGCTGAGGCAGGAGAATGGCGTGAACCCGGGAGGCGGAGCTTGCAGTGAGTCGAGATCGCACCACTGCACTCCAGCCTGGGCG-ACA-GAGCGAAAC--------TCC-GTCTC--


-----------------------------------------------------------------------------------------------------------------------------------------------------------------------------------------------------------------------------------------------------------------------------------------------------------------

AluYg6 from chimpanzee:

>DH1
GGCCGGGTGCGGTGGCTCACGCCTGTAATCCCAGCACTTTGGGAGGCCGAGACGGGCGGATCACGAGGTCAGGAGATCGAGACCATCCTGGCTAACATGGTGAAACCCCGTCTCTACTAAAAACACAAAAATTAGCCGGGCATGGTGGCGCGCACCTGTAGTCCCAGCTACACGGGAGGCTGAGGCAGGAGAATGGGGTGAACCCGGGAGACAGAGCTTGCAGTGAGTCGAGATCGCGCCACTGCACTCCAGCCTGGGCGACAGAGCGAAACTCCGTCTC
